# Supplementary material for: N-(2,3,4-Trifluoro­phen­yl)pyrrolidine-1-carboxamide
Source: Acta Crystallogr Sect E Struct Rep Online. 2011 Dec 3;68(Pt 1):o12. doi: 10.1107/S1600536811051385 (PMC3254353; doi:10.1107/S1600536811051385)
Supplement: Supplementary file 2 [file e-68-00o12-Isup2.hkl]

# 
# h,k,l, Fc-squared, Fo-squared, sigma(Fo-squared) and status flag 
# 
data_I
_shelx_title 'N-(2,3,4-trifluorophenyl)pyrrolidine-1-carboxamide in P21/n 14' 
_shelx_refln_list_code         4
_shelx_F_calc_maximum      148.52 
_exptl_crystal_F_000       504.00 
_reflns_d_resolution_high  0.8000 

 
loop_ 
 _symmetry_equiv_pos_as_xyz 
 'x, y, z' 
 '-x+1/2, y+1/2, -z+1/2' 
 '-x, -y, -z' 
 'x-1/2, -y-1/2, z-1/2' 
 
_cell_length_a     6.0708 
_cell_length_b    24.2124 
_cell_length_c     7.4232 
_cell_angle_alpha  90.000 
_cell_angle_beta  100.508 
_cell_angle_gamma  90.000 
 
_shelx_F_squared_multiplier     1.000 
 
loop_ 
 _refln_index_h 
 _refln_index_k 
 _refln_index_l 
 _refln_F_squared_calc 
 _refln_F_squared_meas 
 _refln_F_squared_sigma 
 _refln_observed_status 
   2   0   0     1151.86     1248.89     13.65 o 
   4   0   0       48.58       63.48      6.32 o 
   6   0   0       29.85       30.53      5.62 o 
   1   1   0     9295.95     8531.69     29.96 o 
   2   1   0      356.67      393.66      7.74 o 
   3   1   0     1104.10     1129.67     16.10 o 
   4   1   0       11.67        8.89      1.81 o 
   5   1   0       22.31       25.83      3.64 o 
   6   1   0       37.73       35.51      4.78 o 
   7   1   0        2.09        2.49      2.81 o 
   1   2   0       73.11       72.11      1.65 o 
   2   2   0       15.47       15.69      1.16 o 
   3   2   0        0.86       21.37     24.18 o 
   4   2   0        3.48        4.99      1.64 o 
   5   2   0      230.38      230.18      9.77 o 
   6   2   0       20.57       29.83      4.02 o 
   7   2   0        1.12        0.35      2.35 o 
   1   3   0     1670.85     1628.67      9.47 o 
   2   3   0       70.24       55.03      1.60 o 
   3   3   0       27.92       31.95      2.78 o 
   4   3   0      153.91      139.09      6.70 o 
   5   3   0      357.37      371.18      8.69 o 
   6   3   0       63.35       59.05      5.62 o 
   7   3   0       15.53       17.42      3.36 o 
   0   4   0     3590.96     3373.46     13.16 o 
   1   4   0     2626.94     2570.87     12.37 o 
   2   4   0     1201.67     1137.49      8.21 o 
   3   4   0      276.97      263.22      5.12 o 
   4   4   0       40.15       42.36      2.53 o 
   5   4   0       96.61       91.35      4.28 o 
   6   4   0       33.10       34.01      6.52 o 
   7   4   0        0.10        0.53      1.56 o 
   1   5   0      265.46      265.97      4.45 o 
   2   5   0       91.43       92.90      4.03 o 
   3   5   0        0.05        2.07      0.55 o 
   4   5   0        3.74        2.28      0.66 o 
   5   5   0       54.11       45.69      2.90 o 
   6   5   0        1.67        0.62      2.78 o 
   7   5   0        3.46        0.79      1.72 o 
   0   6   0      251.89      236.27      6.04 o 
   1   6   0       64.18       74.17      2.48 o 
   2   6   0       63.26       68.98      3.26 o 
   3   6   0       72.05       72.97      1.99 o 
   4   6   0        2.95        4.16      0.85 o 
   5   6   0       98.19       99.91      6.49 o 
   6   6   0       10.74       16.92      4.92 o 
   7   6   0        3.29        7.43      4.11 o 
   1   7   0       38.87       45.40      2.04 o 
   2   7   0     1328.77     1257.77     14.00 o 
   3   7   0      137.26      181.10      9.86 o 
   4   7   0        7.20        6.18      0.69 o 
   5   7   0       83.93       81.01      8.99 o 
   6   7   0        1.73        0.55      1.62 o 
   7   7   0        1.73       -0.48      2.37 o 
   0   8   0      468.00      501.46     10.33 o 
   1   8   0       43.82       50.26      2.19 o 
   2   8   0      744.53      830.13     11.53 o 
   3   8   0       63.29       66.49      4.11 o 
   4   8   0      304.16      208.21     34.06 o 
   5   8   0       74.31       78.90      8.83 o 
   6   8   0        3.92        5.13      2.67 o 
   7   8   0        1.34        0.56      1.54 o 
   1   9   0      205.02      204.49      4.69 o 
   2   9   0     1840.70     1890.62     14.93 o 
   3   9   0      120.84      114.06      5.23 o 
   4   9   0       71.13       71.15      7.49 o 
   5   9   0        3.05        6.41      3.45 o 
   6   9   0        7.38        8.29      3.97 o 
   7   9   0        1.08        4.70      2.23 o 
   0  10   0      273.06      230.58      7.85 o 
   1  10   0      863.10      953.72     10.66 o 
   2  10   0       87.14       92.97      2.07 o 
   3  10   0        6.12       12.64      1.75 o 
   4  10   0        0.16       -1.72      1.86 o 
   5  10   0      192.45      195.91     14.35 o 
   6  10   0       15.48        5.33      3.50 o 
   7  10   0        2.60        1.80      2.14 o 
   1  11   0       14.41       10.64      1.26 o 
   2  11   0        3.72        8.69      0.82 o 
   3  11   0      480.14      441.78     21.70 o 
   4  11   0       87.63       83.28      8.66 o 
   5  11   0      102.06       94.16     10.10 o 
   6  11   0        0.00       -1.62      2.70 o 
   0  12   0     1139.25     1207.40     19.42 o 
   1  12   0      454.84      448.49     10.97 o 
   2  12   0      191.40      215.04      5.63 o 
   3  12   0      184.72      185.69     14.69 o 
   4  12   0        5.69       12.16      3.61 o 
   5  12   0        5.26        5.41      2.28 o 
   6  12   0       11.60       13.84      4.22 o 
   1  13   0      241.14      285.34      5.94 o 
   2  13   0        9.51       16.71      1.71 o 
   3  13   0       41.37       33.74      2.93 o 
   4  13   0       74.08       68.56      7.95 o 
   5  13   0       29.22       35.94      6.38 o 
   6  13   0        0.17        2.42      3.88 o 
   0  14   0      101.98      100.03      4.66 o 
   1  14   0       35.78       31.32      2.09 o 
   2  14   0      175.34      177.05      5.78 o 
   3  14   0       12.53       11.46      1.77 o 
   4  14   0      354.77      353.22     18.25 o 
   5  14   0       53.87       44.17      7.24 o 
   6  14   0        0.19        0.08      2.09 o 
   1  15   0        0.27        0.27      0.61 o 
   2  15   0        4.67        6.81      2.18 o 
   3  15   0       51.04       50.80      3.57 o 
   4  15   0       48.19       49.82      6.79 o 
   5  15   0       11.20       12.07      3.90 o 
   6  15   0        4.13        4.25      1.46 o 
   0  16   0       53.14       55.36      3.69 o 
   1  16   0        2.90        2.13      0.82 o 
   2  16   0      136.18      131.79      9.29 o 
   3  16   0        2.63        2.79      0.86 o 
   4  16   0       64.65       67.82      8.11 o 
   5  16   0        8.63        5.39      3.20 o 
   6  16   0        8.49        9.02      4.18 o 
   1  17   0      221.31      198.82      5.66 o 
   2  17   0       15.91       21.55      4.08 o 
   3  17   0      264.36      247.20     14.53 o 
   4  17   0        3.97        4.07      2.69 o 
   5  17   0        0.02       -2.13      2.13 o 
   6  17   0        0.61       -1.35      2.52 o 
   0  18   0      562.53      551.12     12.41 o 
   1  18   0       57.98       53.16      3.05 o 
   2  18   0       87.34       90.47      4.62 o 
   3  18   0       39.87       43.92      6.22 o 
   4  18   0      148.68      128.06     11.55 o 
   5  18   0       10.17        5.05      3.31 o 
   1  19   0      228.57      224.67      6.29 o 
   2  19   0       35.86       32.77      3.82 o 
   3  19   0       32.57       22.95      4.55 o 
   4  19   0       21.45       23.74      5.44 o 
   5  19   0        2.63        5.37      3.51 o 
   0  20   0       75.74       80.17      9.23 o 
   1  20   0        8.27        8.88      1.57 o 
   2  20   0      173.58      172.21      6.53 o 
   3  20   0        5.21        5.56      2.90 o 
   4  20   0        0.45       -0.13      1.56 o 
   5  20   0       14.55       18.33      4.80 o 
   1  21   0       13.62       16.89      1.87 o 
   2  21   0      236.90      258.39     14.40 o 
   3  21   0        5.12        3.95      1.94 o 
   4  21   0        0.64        0.61      1.66 o 
   5  21   0        3.96        1.55      2.24 o 
   0  22   0      343.13      360.60     11.14 o 
   1  22   0       45.82       45.50      2.78 o 
   2  22   0        1.86        2.70      2.19 o 
   3  22   0        2.85        6.87      3.01 o 
   4  22   0        1.05       -1.35      2.54 o 
   5  22   0        0.70       -2.76      2.76 o 
   1  23   0       35.71       39.36      3.36 o 
   2  23   0        3.21        1.37      1.23 o 
   3  23   0       14.85       10.78      3.43 o 
   4  23   0        1.38        2.19      1.96 o 
   0  24   0       10.39        8.64      1.81 o 
   1  24   0        5.47        4.90      1.36 o 
   2  24   0        0.45        1.65      1.97 o 
   3  24   0        3.32        4.79      2.64 o 
   4  24   0        0.52        6.84      3.65 o 
   1  25   0       21.58       26.77      2.98 o 
   2  25   0        0.31        4.83      2.78 o 
   3  25   0        8.12        7.41      2.63 o 
   4  25   0        2.44        1.22      2.31 o 
   0  26   0        5.09        4.13      2.96 o 
   1  26   0        0.76       -1.04      1.32 o 
   2  26   0        3.20        3.97      2.02 o 
   3  26   0        0.30        3.09      2.57 o 
   1  27   0        0.19        1.22      1.54 o 
   2  27   0        0.12        1.09      1.10 o 
   3  27   0        0.14        2.50      2.24 o 
   0  28   0        6.62        7.95      3.30 o 
   1  28   0       27.78       35.22      4.79 o 
   2  28   0        5.57        5.28      3.92 o 
   1  29   0        7.45        7.21      8.44 o 
   2  29   0        0.57       -2.83      2.83 o 
   0  30   0        8.74        9.80      3.97 o 
  -7   0   1       22.82       15.73      4.36 o 
  -5   0   1       53.89       60.55      6.76 o 
  -3   0   1      762.73      730.68     17.78 o 
  -1   0   1      576.55      542.86      6.66 o 
   1   0   1      170.98      140.73      3.88 o 
   3   0   1     1094.05     1126.29     24.54 o 
   5   0   1        4.57       10.70      2.12 o 
   7   0   1       15.14       21.18      5.84 o 
  -7   1   1        2.57        2.41      1.80 o 
  -6   1   1        3.08        1.12      1.88 o 
  -5   1   1       50.79       52.93      4.59 o 
  -4   1   1       17.27       17.66      3.70 o 
  -3   1   1        0.20       42.92      3.43 o 
  -2   1   1      667.44      640.24      7.67 o 
  -1   1   1      516.83      498.55      5.99 o 
   0   1   1       58.47       56.31      2.66 o 
   1   1   1      452.98      455.29      4.39 o 
   2   1   1        2.44       -0.01      0.63 o 
   3   1   1      662.96      732.09     14.76 o 
   4   1   1        8.83        6.06      1.21 o 
   5   1   1       51.59       56.31      3.81 o 
   6   1   1       42.95       43.97      3.82 o 
   7   1   1        0.40       -0.81      1.75 o 
  -7   2   1        4.42        4.02      1.98 o 
  -6   2   1       13.33       15.58      2.85 o 
  -5   2   1      182.80      182.28      8.45 o 
  -4   2   1      384.81      384.33     10.69 o 
  -3   2   1     1464.51     1384.67     13.66 o 
  -2   2   1       57.55       56.70      2.02 o 
  -1   2   1        0.16        0.81      0.16 o 
   0   2   1       77.26       82.74      1.44 o 
   1   2   1      263.14      266.96      3.72 o 
   2   2   1     1661.72     1609.02     12.97 o 
   3   2   1      841.29      907.35     11.65 o 
   4   2   1      135.88      153.22      5.47 o 
   5   2   1       81.88       86.91      4.62 o 
   6   2   1        7.22       12.26      2.65 o 
   7   2   1        0.10        2.15      2.62 o 
  -7   3   1        1.14       -2.33      2.33 o 
  -6   3   1        0.24        0.72      3.73 o 
  -5   3   1       14.76       21.70      3.06 o 
  -4   3   1      342.85      359.40     10.29 o 
  -3   3   1      138.90      172.66      5.67 o 
  -2   3   1      129.51      116.21      2.21 o 
  -1   3   1      747.64      753.83      8.79 o 
   0   3   1      141.72      124.62      2.20 o 
   1   3   1     1192.74     1071.29      6.65 o 
   2   3   1     2014.60     2051.18     14.62 o 
   3   3   1      272.48      347.23     21.53 o 
   4   3   1      444.42      448.89      9.30 o 
   5   3   1       13.44       11.31      1.77 o 
   6   3   1       10.66       13.60      4.35 o 
   7   3   1        0.03       -2.32      2.41 o 
  -7   4   1        0.32        2.37      2.20 o 
  -6   4   1       69.64       75.27      6.49 o 
  -5   4   1       19.11       22.14      3.19 o 
  -4   4   1       65.52       73.89      4.84 o 
  -3   4   1      321.16      352.94      6.78 o 
  -2   4   1     1719.73     1578.19     10.12 o 
  -1   4   1      257.10      210.87      3.92 o 
   0   4   1      778.05      726.69      5.22 o 
   1   4   1       34.40       31.07      1.05 o 
   2   4   1      498.59      474.18      5.89 o 
   3   4   1      429.59      397.43     14.27 o 
   4   4   1       77.63       87.44      5.72 o 
   5   4   1       16.31       13.30      2.16 o 
   6   4   1        0.85        0.26      1.39 o 
   7   4   1        2.62        8.79      3.76 o 
  -7   5   1        0.01       -0.54      2.37 o 
  -6   5   1       12.54       11.31      2.69 o 
  -5   5   1      266.72      253.23      6.01 o 
  -4   5   1       80.86       71.25      4.62 o 
  -3   5   1      557.29      562.38      8.54 o 
  -2   5   1      292.24      263.09      5.01 o 
  -1   5   1        2.47        2.65      0.45 o 
   0   5   1     1075.81     1050.86      6.53 o 
   1   5   1      719.50      715.95      8.36 o 
   2   5   1     1151.53     1155.15      7.89 o 
   3   5   1       85.01      105.06      3.94 o 
   4   5   1      226.62      228.20      7.46 o 
   5   5   1      287.31      274.30      9.15 o 
   6   5   1        8.52       11.24      3.88 o 
   7   5   1        2.56        6.21      3.70 o 
  -7   6   1        6.52        7.81      2.46 o 
  -6   6   1       91.17       95.95      6.80 o 
  -5   6   1      168.06      166.06      8.04 o 
  -4   6   1        6.87        5.51      0.82 o 
  -3   6   1     1235.83     1230.11     18.29 o 
  -2   6   1       42.49       38.61      1.62 o 
  -1   6   1     2300.51     2236.71     25.44 o 
   0   6   1       33.37       28.19      1.26 o 
   1   6   1        7.62        8.54      0.75 o 
   2   6   1       72.85       69.33      1.96 o 
   3   6   1      282.29      303.29      5.83 o 
   4   6   1       55.30       46.03      2.58 o 
   5   6   1       95.40      101.13      5.52 o 
   6   6   1       24.05       25.31      5.70 o 
   7   6   1        0.58       -0.10      1.67 o 
  -7   7   1        0.00        1.07      2.42 o 
  -6   7   1       10.24       12.67      2.50 o 
  -5   7   1        8.74        8.54      2.04 o 
  -4   7   1       16.63       18.32      2.38 o 
  -3   7   1      585.12      576.97      8.28 o 
  -2   7   1       11.38        7.44      1.00 o 
  -1   7   1      242.16      240.09      5.23 o 
   0   7   1       26.04       23.81      1.25 o 
   1   7   1     1647.74     1538.50      8.31 o 
   2   7   1      666.43      689.99      5.85 o 
   3   7   1        1.66        0.96      0.74 o 
   4   7   1      538.60      514.42      8.77 o 
   5   7   1      195.92      174.93     13.35 o 
   6   7   1       23.64       21.75      5.29 o 
   7   7   1        0.84        0.46      1.69 o 
  -7   8   1       16.83       17.72      5.56 o 
  -6   8   1        1.81        3.42      1.87 o 
  -5   8   1        9.77        9.04      1.81 o 
  -4   8   1       13.14        8.13      1.62 o 
  -3   8   1        1.34        1.09      3.64 o 
  -2   8   1      835.18      799.76     15.96 o 
  -1   8   1      225.26      267.23     10.22 o 
   0   8   1     3440.82     3372.45     35.81 o 
   1   8   1     1543.37     1571.47     14.76 o 
   2   8   1      507.75      509.44      6.60 o 
   3   8   1        7.11        8.51      1.32 o 
   4   8   1        0.39        0.20      0.91 o 
   5   8   1       35.23       30.18      5.95 o 
   6   8   1        0.01       -0.62      1.94 o 
   7   8   1        1.13        8.66      3.90 o 
  -7   9   1        0.39        7.67      3.77 o 
  -6   9   1       11.48       10.79      3.83 o 
  -5   9   1      191.72      201.22     13.99 o 
  -4   9   1       23.98       22.58      4.45 o 
  -3   9   1       37.45       33.58      2.53 o 
  -2   9   1       78.41       83.98      2.76 o 
  -1   9   1      232.75      225.54      8.66 o 
   0   9   1       29.64       28.42      2.12 o 
   1   9   1      162.25      169.10      3.44 o 
   2   9   1      326.75      335.73      4.78 o 
   3   9   1      175.97      182.89     10.95 o 
   4   9   1       10.05        7.37      1.12 o 
   5   9   1       12.17       14.51      4.27 o 
   6   9   1       12.18       11.74      4.03 o 
  -7  10   1        1.01        4.25      3.47 o 
  -6  10   1        1.70        3.63      2.54 o 
  -5  10   1        9.73       11.57      3.94 o 
  -4  10   1      150.66      130.63     10.75 o 
  -3  10   1        6.20        6.01      2.43 o 
  -2  10   1     1100.32     1053.23     13.66 o 
  -1  10   1     2114.63     2168.27     30.30 o 
   0  10   1      666.51      662.20     10.06 o 
   1  10   1     2154.86     2176.80     20.23 o 
   2  10   1       53.17       51.17      2.37 o 
   3  10   1       73.90       74.13      3.87 o 
   4  10   1        9.10        5.86      1.99 o 
   5  10   1       17.85       23.85      5.27 o 
   6  10   1       10.15       11.19      4.21 o 
  -7  11   1        1.30        0.82      2.60 o 
  -6  11   1        0.09        0.78      1.47 o 
  -5  11   1        1.29       -0.38      1.49 o 
  -4  11   1      308.71      319.15     16.43 o 
  -3  11   1        1.58        2.55      1.53 o 
  -2  11   1      124.19      140.94      7.17 o 
  -1  11   1       12.21       11.80      1.02 o 
   0  11   1     2799.14     2703.94     14.24 o 
   1  11   1       95.09      117.27      3.72 o 
   2  11   1        6.99       13.95      1.26 o 
   3  11   1        8.14        7.23      1.49 o 
   4  11   1      371.91      365.68     17.98 o 
   5  11   1        0.00       -2.67      2.67 o 
   6  11   1        0.33        1.30      2.26 o 
  -6  12   1        1.56       -0.77      1.82 o 
  -5  12   1        3.96        6.84      3.32 o 
  -4  12   1       35.63       30.29      5.44 o 
  -3  12   1       10.56       11.00      1.36 o 
  -2  12   1      710.20      624.59     52.05 o 
  -1  12   1     1842.48     1819.70     28.69 o 
   0  12   1       55.97       80.29      2.60 o 
   1  12   1     1372.57     1451.75     21.15 o 
   2  12   1        5.23        4.70      0.75 o 
   3  12   1      433.16      389.30      7.38 o 
   4  12   1        2.61        2.16      2.60 o 
   5  12   1        4.25        5.59      2.85 o 
   6  12   1        0.96        2.98      1.62 o 
  -6  13   1        0.93       -1.34      2.81 o 
  -5  13   1      158.65      151.21     13.07 o 
  -4  13   1       33.95       33.48      5.78 o 
  -3  13   1       15.25       18.78      4.70 o 
  -2  13   1        0.00       -0.92      0.92 o 
  -1  13   1     1070.07     1125.05      9.85 o 
   0  13   1       12.83       21.24      1.41 o 
   1  13   1       80.05       81.48      4.14 o 
   2  13   1      168.35      173.83      4.76 o 
   3  13   1       68.99       65.33      4.09 o 
   4  13   1       39.69       40.97      6.20 o 
   5  13   1        9.56       11.34      3.95 o 
   6  13   1        3.58        4.12      3.42 o 
  -6  14   1        2.03        2.89      1.99 o 
  -5  14   1        7.61       11.51      3.67 o 
  -4  14   1      132.05      134.72     11.51 o 
  -3  14   1       28.00       30.01      2.08 o 
  -2  14   1        0.00       -0.26      1.35 o 
  -1  14   1       13.86       16.11      1.35 o 
   0  14   1        1.21        1.29      0.53 o 
   1  14   1      574.07      595.11     11.30 o 
   2  14   1       54.64       56.00      2.83 o 
   3  14   1      267.01      247.52     14.10 o 
   4  14   1      231.63      218.01     14.61 o 
   5  14   1        3.98        2.32      1.67 o 
   6  14   1        2.47        6.43      2.63 o 
  -6  15   1        0.04       -1.97      2.56 o 
  -5  15   1       42.98       29.35      5.83 o 
  -4  15   1      154.96      175.75     13.37 o 
  -3  15   1        0.17        0.44      0.50 o 
  -2  15   1      119.31      104.20      8.41 o 
  -1  15   1      232.91      230.53      4.99 o 
   0  15   1       68.10       87.76      3.59 o 
   1  15   1       94.67       93.56      4.68 o 
   2  15   1      115.31      107.90      4.00 o 
   3  15   1      189.75      203.38     12.72 o 
   4  15   1        7.76        9.04      3.33 o 
   5  15   1       12.00        9.46      3.82 o 
   6  15   1        2.32        1.40      1.88 o 
  -6  16   1        4.16        8.27      3.83 o 
  -5  16   1        6.02        8.18      3.51 o 
  -4  16   1       24.05       24.17      5.33 o 
  -3  16   1       61.01       64.27      7.43 o 
  -2  16   1      111.29      101.27      8.41 o 
  -1  16   1        0.63        0.83      0.58 o 
   0  16   1      275.37      260.00      6.38 o 
   1  16   1       99.36      107.02      5.20 o 
   2  16   1       29.84       28.20      2.74 o 
   3  16   1      132.08      129.32     10.32 o 
   4  16   1       33.38       17.24      4.38 o 
   5  16   1        3.76        1.68      1.43 o 
   6  16   1        0.21        1.75      2.78 o 
  -6  17   1        0.44        4.26      3.17 o 
  -5  17   1        5.15        9.87      3.54 o 
  -4  17   1       63.14       61.55      8.10 o 
  -3  17   1       95.92       93.15      9.12 o 
  -2  17   1       61.82       74.46      7.42 o 
  -1  17   1        0.35        0.22      0.46 o 
   0  17   1       79.80       97.86      4.98 o 
   1  17   1      119.25      115.70      4.09 o 
   2  17   1       10.80        9.65      1.60 o 
   3  17   1       38.19       44.39      3.48 o 
   4  17   1        2.19       -2.24      2.36 o 
   5  17   1        0.15       -1.35      1.96 o 
  -6  18   1        7.91       15.93      5.42 o 
  -5  18   1        2.50       -0.52      1.95 o 
  -4  18   1       10.34        8.65      3.33 o 
  -3  18   1       20.32       16.82      3.68 o 
  -2  18   1      510.12      508.01     19.79 o 
  -1  18   1       70.61       74.79      3.24 o 
   0  18   1       25.11       25.80      2.25 o 
   1  18   1       88.45       88.47      3.90 o 
   2  18   1        0.23        0.17      0.96 o 
   3  18   1        7.56        7.36      3.14 o 
   4  18   1        0.61       -0.89      1.56 o 
   5  18   1        0.56       -2.47      2.55 o 
  -5  19   1        0.50        0.54      1.59 o 
  -4  19   1       13.87       10.28      4.10 o 
  -3  19   1        8.47       10.01      3.13 o 
  -2  19   1      247.90      247.34     14.01 o 
  -1  19   1      273.53      276.16      6.33 o 
   0  19   1       44.94       50.05      2.74 o 
   1  19   1      247.00      243.12      6.20 o 
   2  19   1       54.41       55.06      6.19 o 
   3  19   1        0.24        0.64      1.95 o 
   4  19   1        2.35        3.48      2.18 o 
   5  19   1        4.40        6.28      2.39 o 
  -5  20   1        1.19       -0.05      2.30 o 
  -4  20   1        2.16        4.99      3.12 o 
  -3  20   1        0.17        3.49      1.96 o 
  -2  20   1       86.88       78.50      8.01 o 
  -1  20   1      349.25      348.41     11.10 o 
   0  20   1      177.91      173.80      5.21 o 
   1  20   1      316.56      351.69      7.66 o 
   2  20   1       82.76       65.19      6.87 o 
   3  20   1        4.99        5.22      2.46 o 
   4  20   1        2.41        3.43      2.47 o 
   5  20   1       10.64        9.03      3.55 o 
  -5  21   1        0.00       -2.42      2.81 o 
  -4  21   1        8.12       13.98      4.52 o 
  -3  21   1        6.20        5.01      2.52 o 
  -2  21   1        1.18       -0.07      1.19 o 
  -1  21   1       65.06       71.53      5.40 o 
   0  21   1       33.31       37.37      2.56 o 
   1  21   1      483.03      472.35      9.07 o 
   2  21   1       25.41       33.56      3.44 o 
   3  21   1       12.10        3.37      2.16 o 
   4  21   1        0.98       -0.78      1.35 o 
   5  21   1        9.91       14.05      4.42 o 
  -5  22   1        0.12       -1.26      2.35 o 
  -4  22   1       12.87       13.37      4.33 o 
  -3  22   1        9.13       10.40      3.51 o 
  -2  22   1        2.32        5.86      2.70 o 
  -1  22   1       15.84       10.99      2.38 o 
   0  22   1      154.02      160.20      5.29 o 
   1  22   1        1.70        2.71      1.27 o 
   2  22   1        6.81        2.76      1.70 o 
   3  22   1        4.63        0.85      1.30 o 
   4  22   1        3.47        3.71      2.93 o 
  -4  23   1        0.04        4.18      2.91 o 
  -3  23   1       13.21       17.65      4.44 o 
  -2  23   1       88.81       83.73      8.73 o 
  -1  23   1        2.03        4.66      3.05 o 
   0  23   1        0.02        1.20      1.03 o 
   1  23   1        2.15        3.86      1.08 o 
   2  23   1        0.59       -1.04      1.12 o 
   3  23   1        5.84       10.25      3.27 o 
   4  23   1        0.76        1.59      1.94 o 
  -4  24   1        0.03        2.76      2.31 o 
  -3  24   1        2.57        3.36      1.95 o 
  -2  24   1        2.82        8.04      3.06 o 
  -1  24   1       23.13       18.66      3.02 o 
   0  24   1        0.94        1.70      1.17 o 
   1  24   1       57.08       55.56      4.01 o 
   2  24   1        2.42        2.10      2.04 o 
   3  24   1       22.07       33.67      5.96 o 
   4  24   1        0.43       -3.39      3.39 o 
  -4  25   1        2.26        0.36      2.36 o 
  -3  25   1        0.58        1.30      2.02 o 
  -2  25   1        0.90        2.78      2.23 o 
  -1  25   1        1.35        1.52      1.05 o 
   0  25   1        0.07        0.09      1.10 o 
   1  25   1        1.18        3.31      1.91 o 
   2  25   1        0.00       -1.70      5.26 o 
   3  25   1        1.67       -0.77      2.13 o 
  -3  26   1        3.43        3.84      2.48 o 
  -2  26   1        4.46        3.07      1.54 o 
  -1  26   1        0.00       -0.08      1.69 o 
   0  26   1        8.49        8.02      2.03 o 
   1  26   1        0.01        1.08      0.99 o 
   2  26   1        7.25        9.09      3.93 o 
   3  26   1        6.05        8.31      2.57 o 
  -3  27   1        0.18        1.98      2.49 o 
  -2  27   1        4.33        4.82      3.09 o 
  -1  27   1        0.02       -0.40      3.12 o 
   0  27   1        0.99       -0.70      1.31 o 
   1  27   1        0.62        0.52      1.38 o 
   2  27   1        0.01        0.26      1.81 o 
   3  27   1        2.18        2.07      1.78 o 
  -2  28   1        2.05        2.84      2.87 o 
  -1  28   1        8.30       14.78      4.46 o 
   0  28   1        0.42        0.39      1.49 o 
   1  28   1        1.72        0.55      1.70 o 
   2  28   1        0.57        0.50      2.12 o 
  -2  29   1        2.12        0.87      1.82 o 
  -1  29   1        0.25        0.61      2.20 o 
   0  29   1        0.99        2.41      2.32 o 
   1  29   1        2.78        7.65      4.25 o 
   0  30   1        0.13        0.29      1.84 o 
  -6   0   2       51.71       53.68      7.32 o 
  -4   0   2      382.30      365.07     14.51 o 
  -2   0   2      190.72      165.91      4.22 o 
   0   0   2    14462.92    15543.04     81.32 o 
   2   0   2       13.88       18.82      2.75 o 
   4   0   2      138.51      142.07      9.16 o 
   6   0   2        6.08        6.60      2.47 o 
  -7   1   2        6.67        5.49      2.06 o 
  -6   1   2      159.11      161.08      8.83 o 
  -5   1   2        7.44        5.07      2.05 o 
  -4   1   2      182.19      188.71     16.04 o 
  -3   1   2       95.02      108.60      4.89 o 
  -2   1   2      593.46      588.97      5.39 o 
  -1   1   2    22057.32    21185.06     72.17 o 
   0   1   2     9882.41    10405.50     65.35 o 
   1   1   2      786.83      813.93      5.84 o 
   2   1   2       44.77       31.06      2.54 o 
   3   1   2      280.37      299.52      7.29 o 
   4   1   2       16.86       15.17      2.15 o 
   5   1   2       51.65       49.49      3.66 o 
   6   1   2        2.30        3.14      2.03 o 
  -7   2   2       15.85       15.13      2.94 o 
  -6   2   2       41.39       49.41      5.03 o 
  -5   2   2       21.57       20.90      3.25 o 
  -4   2   2        0.19        5.65      1.96 o 
  -3   2   2       99.34      101.95      3.07 o 
  -2   2   2        7.29        6.60      0.98 o 
  -1   2   2    21956.38    21568.74     55.59 o 
   0   2   2     4993.23     5282.56     14.55 o 
   1   2   2      180.51      187.27      3.14 o 
   2   2   2      924.63      950.44     21.40 o 
   3   2   2        2.16        3.36      1.60 o 
   4   2   2       27.24       27.11      2.52 o 
   5   2   2        0.52        1.71      0.83 o 
   6   2   2        6.83       10.19      3.06 o 
  -7   3   2        0.30        1.74      3.51 o 
  -6   3   2      122.05      124.80      7.82 o 
  -5   3   2        0.09        1.91      1.17 o 
  -4   3   2      200.07      198.50      5.76 o 
  -3   3   2       11.97       11.02      0.87 o 
  -2   3   2       56.22       52.15      1.68 o 
  -1   3   2      106.20      105.81      4.93 o 
   0   3   2       39.30       43.23      1.36 o 
   1   3   2      719.65      656.70      6.02 o 
   2   3   2       29.11       23.07      2.81 o 
   3   3   2       19.14       19.86      2.73 o 
   4   3   2       75.41       72.37      4.87 o 
   5   3   2      162.20      173.74      6.75 o 
   6   3   2       12.82       13.79      2.88 o 
  -7   4   2        5.88        2.54      2.31 o 
  -6   4   2       28.30       33.69      4.13 o 
  -5   4   2        4.34        2.63      1.80 o 
  -4   4   2        0.66        1.32      0.70 o 
  -3   4   2      177.36      152.92      2.89 o 
  -2   4   2       33.09       26.82      1.51 o 
  -1   4   2        0.84       -0.64      0.64 o 
   0   4   2      672.70      687.06      6.72 o 
   1   4   2        4.00        4.07      0.62 o 
   2   4   2      223.27      215.91      5.98 o 
   3   4   2       16.82       23.06      2.44 o 
   4   4   2       33.17       29.71      3.18 o 
   5   4   2       92.88      103.51      7.61 o 
   6   4   2        3.04        2.56      1.45 o 
  -7   5   2        0.21        1.39      3.02 o 
  -6   5   2        3.95        1.49      1.58 o 
  -5   5   2       38.53       33.76      3.59 o 
  -4   5   2       25.72       25.67      1.31 o 
  -3   5   2      199.76      219.19      3.92 o 
  -2   5   2        0.42        0.53      0.23 o 
  -1   5   2        9.75        6.71      1.14 o 
   0   5   2     1758.16     1792.90     10.78 o 
   1   5   2      192.79      152.46      2.76 o 
   2   5   2        0.53        0.88      0.43 o 
   3   5   2       67.19       58.72      3.89 o 
   4   5   2      223.79      225.54      8.42 o 
   5   5   2      127.40      113.39      9.48 o 
   6   5   2        1.88        1.46      2.05 o 
  -7   6   2        0.15        1.51      2.86 o 
  -6   6   2       19.60       19.21      3.11 o 
  -5   6   2       71.89       74.40      5.21 o 
  -4   6   2       87.31       90.74      5.91 o 
  -3   6   2       38.33       43.11      2.62 o 
  -2   6   2      404.38      434.11      4.05 o 
  -1   6   2       26.54       21.76      1.83 o 
   0   6   2       23.05       26.56      1.30 o 
   1   6   2      456.02      417.84      5.02 o 
   2   6   2        0.28        0.71      0.47 o 
   3   6   2      295.89      312.57      9.13 o 
   4   6   2      105.38       90.61      5.45 o 
   5   6   2        2.58        3.51      2.16 o 
   6   6   2        0.01        0.14      2.68 o 
  -7   7   2        0.84        2.05      3.38 o 
  -6   7   2       14.90       20.03      3.07 o 
  -5   7   2       67.10       69.89      5.17 o 
  -4   7   2        8.40        9.38      1.86 o 
  -3   7   2      634.60      647.89      9.59 o 
  -2   7   2       86.51       87.17      2.74 o 
  -1   7   2       24.31       27.91      1.52 o 
   0   7   2        1.42        0.32      0.49 o 
   1   7   2      180.23      146.70      3.04 o 
   2   7   2       18.58       23.07      1.57 o 
   3   7   2       89.35       95.48      9.91 o 
   4   7   2      123.15      126.09      6.32 o 
   5   7   2        8.71       13.17      4.13 o 
   6   7   2        0.16        2.96      2.96 o 
  -7   8   2        0.20       -2.96      2.96 o 
  -6   8   2       23.08       26.64      3.60 o 
  -5   8   2       34.75       39.31      3.78 o 
  -4   8   2       87.37       93.02      4.94 o 
  -3   8   2      517.44      500.38      6.99 o 
  -2   8   2      296.91      311.72      6.50 o 
  -1   8   2      107.74      121.45      4.83 o 
   0   8   2       28.44       32.14      1.89 o 
   1   8   2      727.88      753.22     12.09 o 
   2   8   2       12.83       16.38      1.61 o 
   3   8   2        3.49        4.72      2.23 o 
   4   8   2       13.79       11.98      2.18 o 
   5   8   2       68.36       62.58      8.76 o 
   6   8   2        1.17        7.72      3.46 o 
  -7   9   2        0.07       -2.56      2.56 o 
  -6   9   2        0.06       -1.42      2.28 o 
  -5   9   2       55.31       51.41      4.21 o 
  -4   9   2       32.23       31.55      2.26 o 
  -3   9   2        0.72        0.85      0.43 o 
  -2   9   2      276.86      273.90      6.24 o 
  -1   9   2       25.14       14.56      1.72 o 
   0   9   2        6.58       17.17      1.29 o 
   1   9   2      279.87      330.20      4.16 o 
   2   9   2      766.94      853.99     11.08 o 
   3   9   2        8.51        7.91      3.06 o 
   4   9   2      459.31      446.20     15.72 o 
   5   9   2       12.60       12.11      4.42 o 
   6   9   2        1.19       -2.15      2.52 o 
  -7  10   2        0.03       -3.63      3.63 o 
  -6  10   2       30.16       35.60      6.59 o 
  -5  10   2        2.07        1.29      4.01 o 
  -4  10   2       33.71       29.70      2.07 o 
  -3  10   2        9.65       10.95      1.24 o 
  -2  10   2      115.86      113.54      4.19 o 
  -1  10   2        9.81       13.77      2.95 o 
   0  10   2      314.31      343.16      5.86 o 
   1  10   2     1371.50     1483.53     11.39 o 
   2  10   2      112.08      130.73      4.45 o 
   3  10   2      149.20      139.81      6.18 o 
   4  10   2        1.17        1.53      1.75 o 
   5  10   2       38.21       38.60      6.82 o 
   6  10   2        4.87        5.18      2.65 o 
  -7  11   2        0.69       -1.41      2.87 o 
  -6  11   2        0.38        0.49      1.72 o 
  -5  11   2       43.73       45.51      7.03 o 
  -4  11   2        1.38       -0.90      1.75 o 
  -3  11   2      206.72      217.31     12.64 o 
  -2  11   2       17.69       18.27      1.81 o 
  -1  11   2      261.44      299.93     12.71 o 
   0  11   2      667.78      655.95      8.24 o 
   1  11   2      246.59      227.58      4.62 o 
   2  11   2        0.62        1.54      1.06 o 
   3  11   2       91.58       97.23      8.89 o 
   4  11   2       81.52       74.96      4.69 o 
   5  11   2        4.95        3.02      1.97 o 
   6  11   2        0.02        1.48      3.01 o 
  -6  12   2       68.49       67.21      9.60 o 
  -5  12   2       23.47       34.42      6.54 o 
  -4  12   2        4.28        5.19      2.34 o 
  -3  12   2        7.37        6.89      2.82 o 
  -2  12   2       92.69       99.35      4.20 o 
  -1  12   2        0.02        2.20      1.81 o 
   0  12   2       16.26       22.08      2.26 o 
   1  12   2      238.04      230.79      4.87 o 
   2  12   2       76.28       74.10      4.46 o 
   3  12   2      260.60      248.13     13.93 o 
   4  12   2       46.99       38.18      6.14 o 
   5  12   2        0.92       -2.36      2.44 o 
   6  12   2        7.76        5.09      2.98 o 
  -6  13   2        0.28        3.92      3.02 o 
  -5  13   2        1.45        4.45      2.81 o 
  -4  13   2       47.13       40.48      6.09 o 
  -3  13   2       11.29       14.90      3.59 o 
  -2  13   2        5.78        8.50      1.83 o 
  -1  13   2      467.85      436.24     16.14 o 
   0  13   2        7.95       10.71      1.17 o 
   1  13   2       15.35       13.63      1.31 o 
   2  13   2      159.55      159.06      6.53 o 
   3  13   2      183.36      176.69     11.84 o 
   4  13   2       97.62       98.59      9.80 o 
   5  13   2       39.68       50.31      7.90 o 
   6  13   2        2.22        7.51      4.17 o 
  -6  14   2        7.51        4.93      3.14 o 
  -5  14   2       60.07       68.23      8.91 o 
  -4  14   2       66.02       66.53      8.20 o 
  -3  14   2       17.92       13.00      2.44 o 
  -2  14   2       96.28      101.08      5.35 o 
  -1  14   2       15.37       20.41      3.85 o 
   0  14   2       13.42       12.58      1.33 o 
   1  14   2      172.58      172.07      5.20 o 
   2  14   2       64.46       66.59      4.35 o 
   3  14   2        3.46        7.52      2.49 o 
   4  14   2        1.38        1.80      2.07 o 
   5  14   2        5.94       11.81      4.33 o 
   6  14   2       28.17       42.42      8.10 o 
  -6  15   2        0.61       -1.58      1.76 o 
  -5  15   2        5.40       15.93      4.79 o 
  -4  15   2      160.67      166.84     13.28 o 
  -3  15   2        2.15        0.52      0.99 o 
  -2  15   2      267.64      269.26     13.96 o 
  -1  15   2        4.92        6.52      2.39 o 
   0  15   2       24.56       24.12      3.33 o 
   1  15   2        9.72        9.07      1.35 o 
   2  15   2       31.03       29.32      2.97 o 
   3  15   2       24.22       28.80      5.08 o 
   4  15   2       18.25       14.34      3.89 o 
   5  15   2        2.11        3.39      2.51 o 
  -6  16   2        0.09        2.48      2.36 o 
  -5  16   2       59.38       65.75      9.05 o 
  -4  16   2        6.71        7.31      3.20 o 
  -3  16   2        0.02       -2.35      2.48 o 
  -2  16   2      152.07      159.79     11.19 o 
  -1  16   2        0.09        3.01      2.42 o 
   0  16   2       23.48       19.50      1.51 o 
   1  16   2      212.14      224.00      6.37 o 
   2  16   2        2.42        0.37      0.95 o 
   3  16   2      242.46      244.93     14.52 o 
   4  16   2        9.58        6.01      2.15 o 
   5  16   2        6.11        3.62      2.47 o 
  -6  17   2        0.89        0.10      1.81 o 
  -5  17   2        6.28        9.33      4.07 o 
  -4  17   2        5.78        1.19      1.94 o 
  -3  17   2       12.79       10.86      3.07 o 
  -2  17   2        0.14        2.81      2.44 o 
  -1  17   2      160.89      141.78     10.16 o 
   0  17   2      201.11      178.40      7.23 o 
   1  17   2      114.85      105.52      4.50 o 
   2  17   2        9.83        6.51      1.34 o 
   3  17   2      298.06      287.59     16.05 o 
   4  17   2       29.62       28.61      5.65 o 
   5  17   2       28.97       38.14      7.56 o 
  -6  18   2        0.90       -2.45      2.45 o 
  -5  18   2        3.05        7.80      3.62 o 
  -4  18   2       23.54       18.13      4.68 o 
  -3  18   2       57.16       49.53      6.90 o 
  -2  18   2        1.02        2.96      2.20 o 
  -1  18   2       28.49       22.65      4.53 o 
   0  18   2       96.98      101.51      3.59 o 
   1  18   2       47.90       49.94      3.23 o 
   2  18   2       46.00       41.40      3.26 o 
   3  18   2        9.35       13.04      3.68 o 
   4  18   2        6.19        2.88      2.35 o 
   5  18   2        0.00        2.90      2.75 o 
  -5  19   2        8.07        6.98      3.93 o 
  -4  19   2       98.80      109.76     11.28 o 
  -3  19   2       69.92       77.10      8.89 o 
  -2  19   2      216.69      218.26     13.78 o 
  -1  19   2       83.74       90.94      8.53 o 
   0  19   2        9.39       12.81      1.69 o 
   1  19   2       11.26       10.08      1.59 o 
   2  19   2        4.45        2.51      0.93 o 
   3  19   2       46.65       41.76      6.29 o 
   4  19   2       28.50       21.48      4.72 o 
   5  19   2       10.11       15.53      4.92 o 
  -5  20   2        0.96        3.31      2.98 o 
  -4  20   2       12.61        8.25      3.64 o 
  -3  20   2       29.21       35.42      5.99 o 
  -2  20   2      130.60      128.76     10.92 o 
  -1  20   2      202.85      194.45     12.59 o 
   0  20   2        1.59        1.96      1.20 o 
   1  20   2       54.29       56.54      3.62 o 
   2  20   2        9.23       12.55      1.95 o 
   3  20   2        0.00        2.22      2.13 o 
   4  20   2        1.44        0.59      2.03 o 
   5  20   2        0.78       -0.14      2.59 o 
  -5  21   2        0.50        1.10      2.58 o 
  -4  21   2       13.89        8.64      3.63 o 
  -3  21   2        7.30        7.24      3.29 o 
  -2  21   2        9.02        9.47      3.25 o 
  -1  21   2       15.55       17.52      4.13 o 
   0  21   2      175.88      167.52      5.97 o 
   1  21   2       21.92       22.56      2.11 o 
   2  21   2       28.73       26.84      2.76 o 
   3  21   2        4.76        3.01      1.62 o 
   4  21   2        0.07        2.19      2.29 o 
  -5  22   2        1.39        5.81      3.47 o 
  -4  22   2        3.29        8.19      3.86 o 
  -3  22   2        0.46        1.00      1.64 o 
  -2  22   2        5.99       10.09      3.29 o 
  -1  22   2       19.02       19.77      4.38 o 
   0  22   2        0.01        1.07      1.18 o 
   1  22   2      137.55      146.99      5.30 o 
   2  22   2        0.32        2.83      1.12 o 
   3  22   2        5.09        2.23      3.52 o 
   4  22   2        5.87        5.21      2.56 o 
  -4  23   2        0.91       -0.39      2.22 o 
  -3  23   2       25.75       26.57      5.66 o 
  -2  23   2       16.06       21.70      4.82 o 
  -1  23   2       41.00       34.54      5.69 o 
   0  23   2        7.86        5.15      2.75 o 
   1  23   2       38.80       40.35      2.88 o 
   2  23   2        3.96        2.89      2.22 o 
   3  23   2        0.22        1.26      1.69 o 
   4  23   2        0.44        0.55      1.37 o 
  -4  24   2        4.07        5.25      3.35 o 
  -3  24   2        4.97        2.87      1.52 o 
  -2  24   2        2.80        0.24      1.40 o 
  -1  24   2       22.53       24.25      5.28 o 
   0  24   2        0.33        0.15      0.81 o 
   1  24   2        2.58        3.75      1.60 o 
   2  24   2       13.15       18.66      3.30 o 
   3  24   2        0.26        1.86      1.81 o 
  -4  25   2        0.04        0.61      2.38 o 
  -3  25   2        0.00       -0.49      2.27 o 
  -2  25   2        1.04        0.18      1.84 o 
  -1  25   2       10.71       13.40      3.94 o 
   0  25   2        2.03        2.58      1.39 o 
   1  25   2        1.15        5.14      3.85 o 
   2  25   2        0.44       -2.45      2.84 o 
   3  25   2        0.29        0.76      2.74 o 
  -3  26   2        0.00        1.86      1.76 o 
  -2  26   2       19.78       24.36      5.37 o 
  -1  26   2        5.18        6.86      2.70 o 
   0  26   2        4.84        6.56      1.70 o 
   1  26   2        0.18        3.04      2.50 o 
   2  26   2        0.32       -0.36      2.27 o 
   3  26   2        6.57        3.44      2.86 o 
  -3  27   2        0.03       -2.36      2.36 o 
  -2  27   2        3.49        7.24      3.46 o 
  -1  27   2        1.63        1.50      1.40 o 
   0  27   2        7.56       10.36      2.75 o 
   1  27   2        3.45        1.59      2.63 o 
   2  27   2        4.31        1.70      2.25 o 
  -2  28   2        9.21        6.32      2.85 o 
  -1  28   2       14.95       17.06      4.73 o 
   0  28   2        0.08        0.79      1.79 o 
   1  28   2        0.37        3.72      3.05 o 
   2  28   2        0.88       -2.57      2.57 o 
  -1  29   2        0.00        8.92      4.07 o 
   0  29   2        1.63        1.39      2.59 o 
   1  29   2        4.97        5.05      3.33 o 
  -7   0   3        2.94       -2.89      2.89 o 
  -5   0   3       75.06       77.14      7.68 o 
  -3   0   3       97.14      127.77      9.70 o 
  -1   0   3       68.12       62.26      2.49 o 
   1   0   3      848.45      935.50     21.44 o 
   3   0   3      253.09      264.82     12.99 o 
   5   0   3        0.16        3.02      2.20 o 
  -7   1   3        0.05        1.31      1.30 o 
  -6   1   3       11.00       11.21      2.43 o 
  -5   1   3        4.58        4.71      6.35 o 
  -4   1   3        2.07        2.08      0.76 o 
  -3   1   3      165.08      200.26      4.66 o 
  -2   1   3        9.88       11.97      1.16 o 
  -1   1   3       30.75       29.26      1.33 o 
   0   1   3      318.10      319.43      7.27 o 
   1   1   3      291.05      303.93      8.46 o 
   2   1   3     1433.27     1507.39     15.55 o 
   3   1   3        0.26        2.85      1.41 o 
   4   1   3      106.69      104.80      6.20 o 
   5   1   3        9.55        8.93      2.27 o 
   6   1   3        3.82        7.56      2.69 o 
  -7   2   3        3.81        6.91      2.06 o 
  -6   2   3        9.36       11.40      2.45 o 
  -5   2   3        4.63        5.22      1.16 o 
  -4   2   3       20.16       20.40      1.92 o 
  -3   2   3       99.30      101.95      3.33 o 
  -2   2   3       78.83       71.67      2.16 o 
  -1   2   3       46.12       52.69      2.06 o 
   0   2   3      208.61      224.39      5.46 o 
   1   2   3        0.14        0.60      0.51 o 
   2   2   3      312.36      316.86      8.01 o 
   3   2   3        1.35        2.76      1.22 o 
   4   2   3       52.66       46.63      4.19 o 
   5   2   3       28.37       36.50      3.97 o 
   6   2   3        4.61        2.14      1.45 o 
  -7   3   3        5.10        5.75      2.06 o 
  -6   3   3        2.76        8.39      2.28 o 
  -5   3   3        0.03        0.22      0.79 o 
  -4   3   3       67.06       79.84      3.07 o 
  -3   3   3      262.31      288.17      5.39 o 
  -2   3   3       56.20       63.15      2.43 o 
  -1   3   3       30.01       30.68      1.61 o 
   0   3   3       33.37       33.41      1.90 o 
   1   3   3       41.81       43.43      1.82 o 
   2   3   3       46.62       40.19      3.46 o 
   3   3   3      233.11      245.83      8.19 o 
   4   3   3      146.04      135.69      7.09 o 
   5   3   3       48.57       48.77      4.53 o 
   6   3   3        0.97       -0.09      1.50 o 
  -7   4   3        1.09       -0.04      2.43 o 
  -6   4   3      113.59      110.31      7.20 o 
  -5   4   3       88.52       76.31      3.62 o 
  -4   4   3      541.79      534.00      7.48 o 
  -3   4   3       15.67       18.53      1.47 o 
  -2   4   3      151.77      146.44      3.23 o 
  -1   4   3      201.13      200.31      4.44 o 
   0   4   3      719.59      704.08      8.77 o 
   1   4   3      378.20      360.67      5.35 o 
   2   4   3      662.92      632.69     10.43 o 
   3   4   3       35.69       43.41      4.40 o 
   4   4   3       24.83       27.94      3.19 o 
   5   4   3        7.67        5.98      2.43 o 
   6   4   3        2.66       -1.14      1.91 o 
  -7   5   3        4.06        2.62      1.87 o 
  -6   5   3       14.64       14.88      2.62 o 
  -5   5   3        0.43        0.72      1.11 o 
  -4   5   3       30.96       38.58      3.40 o 
  -3   5   3      378.70      338.62      7.16 o 
  -2   5   3      150.89      158.60      3.28 o 
  -1   5   3      967.23     1043.60     11.78 o 
   0   5   3      184.79      186.65      6.09 o 
   1   5   3      221.97      187.68      9.44 o 
   2   5   3       13.25       12.86      1.63 o 
   3   5   3      154.22      139.54      6.76 o 
   4   5   3       14.45       16.17      2.59 o 
   5   5   3       50.24       45.35      4.45 o 
   6   5   3        4.30        6.53      3.12 o 
  -7   6   3        1.59        6.98      2.92 o 
  -6   6   3       22.87       29.65      3.77 o 
  -5   6   3       27.91       27.61      5.65 o 
  -4   6   3        0.47        0.34      0.48 o 
  -3   6   3       11.13       13.33      1.47 o 
  -2   6   3       36.29       40.03      1.64 o 
  -1   6   3      124.33      132.60      4.25 o 
   0   6   3      355.86      372.78      6.32 o 
   1   6   3       90.43       86.10      3.86 o 
   2   6   3      226.05      243.87      6.74 o 
   3   6   3      111.62      129.18      6.60 o 
   4   6   3       72.63       77.09      8.07 o 
   5   6   3        5.46        2.81      1.75 o 
   6   6   3        0.23       -0.05      1.39 o 
  -7   7   3        0.81       -2.99      2.99 o 
  -6   7   3        8.94       14.11      4.37 o 
  -5   7   3        9.42       11.41      2.17 o 
  -4   7   3        7.80        9.13      1.09 o 
  -3   7   3       21.48       17.71      1.48 o 
  -2   7   3        2.85        1.40      0.46 o 
  -1   7   3      188.09      185.66      8.46 o 
   0   7   3       34.42       30.16      2.07 o 
   1   7   3      849.31      865.14     12.91 o 
   2   7   3       61.42       78.84      3.95 o 
   3   7   3       33.69       26.54      2.57 o 
   4   7   3      400.76      421.24     10.71 o 
   5   7   3       28.55       26.54      3.79 o 
   6   7   3        0.59        2.08      1.94 o 
  -7   8   3        9.40        8.23      3.21 o 
  -6   8   3       12.76       11.86      4.22 o 
  -5   8   3       29.90       32.60      3.40 o 
  -4   8   3       79.67       80.21      4.53 o 
  -3   8   3       66.99       63.23      3.38 o 
  -2   8   3      789.86      763.64      7.68 o 
  -1   8   3       92.89       91.64      5.98 o 
   0   8   3       71.91       84.17      3.08 o 
   1   8   3        5.58        7.01      1.01 o 
   2   8   3       15.66       19.03      2.43 o 
   3   8   3       56.80       52.24      4.25 o 
   4   8   3      179.15      179.37      9.05 o 
   5   8   3        7.35        8.51      2.59 o 
   6   8   3        0.36       -0.32      1.58 o 
  -7   9   3        1.74        4.13      2.73 o 
  -6   9   3        3.57       11.40      4.04 o 
  -5   9   3      100.12      100.10      8.67 o 
  -4   9   3       69.59       57.31      3.75 o 
  -3   9   3       74.86       60.76      3.10 o 
  -2   9   3      158.42      134.30      4.34 o 
  -1   9   3      489.17      510.83     22.15 o 
   0   9   3      469.71      490.71      7.53 o 
   1   9   3        3.49        2.72      1.29 o 
   2   9   3      112.70       99.57      4.54 o 
   3   9   3      129.18      130.49      6.64 o 
   4   9   3       43.56       41.98      7.86 o 
   5   9   3        2.59        4.05      1.82 o 
   6   9   3        0.21       -0.03      1.62 o 
  -7  10   3        1.69        3.87      2.88 o 
  -6  10   3        6.45        8.83      3.85 o 
  -5  10   3        3.65        4.40      2.62 o 
  -4  10   3        0.67        0.81      0.63 o 
  -3  10   3       87.77       74.49      6.23 o 
  -2  10   3      232.43      232.91      7.29 o 
  -1  10   3        2.69        4.20      0.74 o 
   0  10   3      977.81     1032.26     11.07 o 
   1  10   3       77.30       71.85      6.50 o 
   2  10   3       65.46       77.86      4.14 o 
   3  10   3       26.94       24.71      2.97 o 
   4  10   3       22.38       18.62      4.61 o 
   5  10   3        6.47       10.50      3.79 o 
   6  10   3        5.42        6.81      1.66 o 
  -6  11   3       16.29       26.04      6.13 o 
  -5  11   3        0.90        1.48      2.07 o 
  -4  11   3        0.53        0.16      0.54 o 
  -3  11   3        0.04       -0.01      0.42 o 
  -2  11   3        9.44       12.40      1.82 o 
  -1  11   3      146.72      145.87      4.16 o 
   0  11   3      433.20      442.39      9.22 o 
   1  11   3        6.85        3.56      2.29 o 
   2  11   3        4.17        5.22      1.51 o 
   3  11   3       17.86       14.12      2.27 o 
   4  11   3       57.15       54.00      4.60 o 
   5  11   3        5.35        5.63      2.85 o 
   6  11   3        2.71        2.87      1.94 o 
  -6  12   3       16.70       21.77      5.91 o 
  -5  12   3        5.07        5.10      2.58 o 
  -4  12   3        6.61        3.69      1.95 o 
  -3  12   3       15.53       13.70      1.22 o 
  -2  12   3      194.04      224.79      7.42 o 
  -1  12   3        0.74        0.88      0.44 o 
   0  12   3      489.22      456.63     10.18 o 
   1  12   3       40.48       37.37      1.96 o 
   2  12   3       68.42       62.47      3.84 o 
   3  12   3      435.33      426.81     19.08 o 
   4  12   3        0.47       -0.95      0.95 o 
   5  12   3        7.61       13.40      4.40 o 
  -6  13   3        2.23        5.21      3.82 o 
  -5  13   3       65.47       64.18      9.08 o 
  -4  13   3       20.25       22.10      4.80 o 
  -3  13   3       27.68       30.34      2.43 o 
  -2  13   3      282.39      273.49      8.32 o 
  -1  13   3        1.31        1.05      0.35 o 
   0  13   3       60.33       51.61      3.50 o 
   1  13   3       11.42        9.07      1.06 o 
   2  13   3      465.85      470.30     10.59 o 
   3  13   3       23.84       24.16      5.08 o 
   4  13   3        4.86       -1.45      1.58 o 
   5  13   3        1.45        2.43      2.70 o 
  -6  14   3       18.60       20.15      5.81 o 
  -5  14   3       32.26       35.00      6.59 o 
  -4  14   3        0.12       -0.70      1.62 o 
  -3  14   3        0.10        0.83      1.41 o 
  -2  14   3      219.19      212.68      7.58 o 
  -1  14   3      159.96      145.28      7.75 o 
   0  14   3       12.18       12.80      1.86 o 
   1  14   3       26.01       19.33      1.57 o 
   2  14   3      164.00      176.77      6.61 o 
   3  14   3       62.29       63.19      6.00 o 
   4  14   3        0.96        0.78      1.83 o 
   5  14   3        4.15        0.30      1.45 o 
  -6  15   3        0.18        1.85      2.42 o 
  -5  15   3       11.31       13.76      4.33 o 
  -4  15   3       28.67       26.30      5.40 o 
  -3  15   3       65.26       68.83      4.26 o 
  -2  15   3        1.78        2.60      1.13 o 
  -1  15   3        2.35        2.69      0.54 o 
   0  15   3        0.04       -0.23      0.68 o 
   1  15   3      168.39      158.95      4.58 o 
   2  15   3       42.03       49.66      3.59 o 
   3  15   3       50.45       46.01      4.73 o 
   4  15   3       30.64       32.35      5.81 o 
   5  15   3        0.00        1.53      1.94 o 
  -6  16   3        1.96        5.26      3.20 o 
  -5  16   3       29.68       33.25      6.63 o 
  -4  16   3       30.81       32.84      6.05 o 
  -3  16   3      169.19      167.22     13.08 o 
  -2  16   3        6.39        7.24      1.63 o 
  -1  16   3        1.65        1.82      1.75 o 
   0  16   3      102.53       99.01      8.70 o 
   1  16   3       10.24        9.07      1.17 o 
   2  16   3       38.94       42.59      3.41 o 
   3  16   3       33.46       29.94      4.07 o 
   4  16   3       14.79       17.37      4.61 o 
   5  16   3        0.26       -1.23      2.08 o 
  -6  17   3       11.91       17.32      5.56 o 
  -5  17   3       27.43       31.67      6.48 o 
  -4  17   3        1.70        4.06      2.29 o 
  -3  17   3      141.97      166.57     13.07 o 
  -2  17   3      203.02      214.60      8.19 o 
  -1  17   3       67.23       69.75      8.18 o 
   0  17   3        1.80        3.19      2.22 o 
   1  17   3        7.63        6.96      1.09 o 
   2  17   3        9.04       10.01      1.88 o 
   3  17   3        0.25       -0.03      1.09 o 
   4  17   3        3.21        3.46      2.02 o 
   5  17   3        6.87        7.02      3.32 o 
  -5  18   3        3.78        5.87      3.76 o 
  -4  18   3       26.49       22.71      5.10 o 
  -3  18   3       21.98       21.99      5.22 o 
  -2  18   3      185.46      189.10      7.85 o 
  -1  18   3      114.28      114.66     10.06 o 
   0  18   3       14.51       10.11      3.88 o 
   1  18   3        4.82        6.10      1.11 o 
   2  18   3        6.99        6.65      1.38 o 
   3  18   3        3.11        7.37      2.34 o 
   4  18   3        0.10        1.59      4.28 o 
   5  18   3        1.04        4.43      3.26 o 
  -5  19   3       19.54       29.41      6.50 o 
  -4  19   3        1.64        4.90      2.36 o 
  -3  19   3       14.57       14.05      4.20 o 
  -2  19   3      111.35      111.26      6.17 o 
  -1  19   3       22.36       21.02      4.65 o 
   0  19   3        0.92        1.21      2.72 o 
   1  19   3       75.27       65.41      3.29 o 
   2  19   3       19.99       19.21      2.38 o 
   3  19   3        1.06        1.07      1.19 o 
   4  19   3        0.00        0.44      1.15 o 
  -5  20   3        2.41        8.96      4.64 o 
  -4  20   3        0.13        2.57      1.72 o 
  -3  20   3        0.00       -1.49      2.29 o 
  -2  20   3       23.98       26.41      3.11 o 
  -1  20   3        7.19       15.39      3.97 o 
   0  20   3      260.17      265.80     11.49 o 
   1  20   3        0.04        2.41      1.47 o 
   2  20   3       12.98       11.74      1.95 o 
   3  20   3        0.01       -0.95      2.45 o 
   4  20   3        5.14        6.68      2.46 o 
  -5  21   3        0.19        1.05      2.58 o 
  -4  21   3        2.33        6.39      2.98 o 
  -3  21   3        2.71        5.97      3.21 o 
  -2  21   3        0.39        0.24      2.03 o 
  -1  21   3       45.64       48.54      6.95 o 
   0  21   3       59.01       70.83      6.19 o 
   1  21   3      129.80      112.81      5.67 o 
   2  21   3        0.05       -0.18      1.19 o 
   3  21   3        3.79        7.55      2.39 o 
   4  21   3        0.72        2.26      3.45 o 
  -4  22   3        4.27        3.88      3.24 o 
  -3  22   3       10.80        7.60      3.16 o 
  -2  22   3        8.07        6.71      4.06 o 
  -1  22   3       23.64       27.30      5.60 o 
   0  22   3      269.91      255.73     11.80 o 
   1  22   3       20.13       19.60      3.46 o 
   2  22   3        5.43        9.18      1.79 o 
   3  22   3        0.01        0.83      2.66 o 
   4  22   3        1.06        2.16      1.72 o 
  -4  23   3        0.01        1.62      3.09 o 
  -3  23   3       10.04       15.63      4.54 o 
  -2  23   3       14.90       14.02      4.29 o 
  -1  23   3        9.48        4.35      2.13 o 
   0  23   3       19.68       25.31      3.01 o 
   1  23   3        4.47        5.35      2.03 o 
   2  23   3       15.50       14.18      2.28 o 
   3  23   3        1.76        3.08      1.74 o 
  -4  24   3        6.45        5.25      3.13 o 
  -3  24   3        5.05        3.45      2.61 o 
  -2  24   3       10.65       19.71      5.00 o 
  -1  24   3       14.14       20.28      4.80 o 
   0  24   3        0.07        1.12      0.94 o 
   1  24   3        5.83        7.54      1.76 o 
   2  24   3        0.00        0.61      2.58 o 
   3  24   3        3.36        6.65      2.51 o 
  -3  25   3        3.30        3.98      3.01 o 
  -2  25   3        3.00        2.93      3.00 o 
  -1  25   3        1.76        0.77      2.36 o 
   0  25   3        1.94        3.18      2.35 o 
   1  25   3        0.09        1.89      1.25 o 
   2  25   3        5.84        8.38      3.93 o 
  -3  26   3        4.93        7.78      3.39 o 
  -2  26   3        3.53        5.95      3.32 o 
  -1  26   3        0.03        0.62      1.39 o 
   0  26   3       14.86       15.06      3.17 o 
   1  26   3        3.26        2.08      1.62 o 
   2  26   3        0.97        3.70      3.11 o 
  -2  27   3        0.14       -1.47      2.77 o 
  -1  27   3        1.17        1.36      2.13 o 
   0  27   3        0.17        0.04      1.72 o 
   1  27   3        0.05       -0.60      1.53 o 
  -1  28   3        0.61        4.23      3.41 o 
   0  28   3        2.09        2.35      2.18 o 
   1  28   3        0.62       -1.31      2.94 o 
  -6   0   4       90.36       85.23      9.06 o 
  -4   0   4        0.16       -0.47      0.76 o 
  -2   0   4        0.17       40.72     14.41 o 
   0   0   4       83.63       89.74      7.07 o 
   2   0   4      374.84      378.49     16.40 o 
   4   0   4        3.87        6.30      2.84 o 
   6   0   4        0.68        2.03      2.53 o 
  -7   1   4       51.33       51.21      5.38 o 
  -6   1   4        3.39       12.13      2.69 o 
  -5   1   4        0.47        0.85      0.67 o 
  -4   1   4       19.89       25.03      2.07 o 
  -3   1   4        0.09       -0.20      0.62 o 
  -2   1   4     1372.65     1333.35     18.59 o 
  -1   1   4      561.60      596.55     10.40 o 
   0   1   4       48.24       71.48      4.55 o 
   1   1   4       70.81       77.38      3.52 o 
   2   1   4        7.82        7.64      2.47 o 
   3   1   4        0.00       -0.16      0.52 o 
   4   1   4       57.04       59.25      3.82 o 
   5   1   4       15.45       13.86      3.94 o 
   6   1   4        9.51       13.12      4.10 o 
  -7   2   4       18.63       22.35      3.82 o 
  -6   2   4        3.27        4.56      2.94 o 
  -5   2   4       56.77       52.37      3.51 o 
  -4   2   4       42.55       43.99      2.59 o 
  -3   2   4        8.39        6.64      0.97 o 
  -2   2   4      843.71      848.44     20.47 o 
  -1   2   4     3189.16     3359.38     24.92 o 
   0   2   4      158.31      176.09      7.14 o 
   1   2   4      266.56      266.31      6.36 o 
   2   2   4       11.26       19.86      1.99 o 
   3   2   4       22.17       18.42      2.00 o 
   4   2   4        0.96        0.88      0.75 o 
   5   2   4        3.17        0.04      1.02 o 
   6   2   4        0.04        1.76      2.88 o 
  -7   3   4        0.57        6.27      3.06 o 
  -6   3   4       10.97       13.01      2.69 o 
  -5   3   4        1.20        2.20      0.98 o 
  -4   3   4        0.76        3.16      1.53 o 
  -3   3   4       55.22       64.94      3.59 o 
  -2   3   4     1610.19     1685.93     21.14 o 
  -1   3   4     2322.09     2467.85     21.51 o 
   0   3   4       36.51       52.47      3.88 o 
   1   3   4       37.27       42.85      2.52 o 
   2   3   4       16.42       16.88      1.93 o 
   3   3   4       23.09       27.69      2.54 o 
   4   3   4        0.64        0.16      0.99 o 
   5   3   4        0.27        1.06      2.41 o 
   6   3   4        8.03       15.39      4.70 o 
  -7   4   4        7.64        8.60      3.63 o 
  -6   4   4        0.62        1.09      1.29 o 
  -5   4   4        0.00        2.98      1.50 o 
  -4   4   4       29.07       22.34      2.82 o 
  -3   4   4       24.95       21.26      2.10 o 
  -2   4   4      485.62      500.62      9.75 o 
  -1   4   4      246.45      236.74      6.77 o 
   0   4   4        6.03        3.38      0.80 o 
   1   4   4      158.87      153.45      4.49 o 
   2   4   4       19.25       17.06      1.93 o 
   3   4   4       19.03       19.28      2.29 o 
   4   4   4       81.56       85.56      4.81 o 
   5   4   4        0.12       -0.53      1.49 o 
   6   4   4        0.06        0.79      1.38 o 
  -7   5   4        0.37        2.47      2.90 o 
  -6   5   4       12.13       11.42      2.50 o 
  -5   5   4       49.19       51.60      4.43 o 
  -4   5   4       43.14       40.43      3.63 o 
  -3   5   4       30.43       24.28      2.74 o 
  -2   5   4       39.40       26.12      2.44 o 
  -1   5   4       12.78       17.41      2.33 o 
   0   5   4        0.37        0.03      0.69 o 
   1   5   4       35.61       33.11      2.05 o 
   2   5   4      107.49      116.42      5.13 o 
   3   5   4       37.57       37.10      3.11 o 
   4   5   4       82.44       82.36      4.82 o 
   5   5   4        9.15       13.30      2.68 o 
   6   5   4        1.51        3.80      1.76 o 
  -7   6   4        1.29        2.08      2.53 o 
  -6   6   4       35.53       44.77      7.30 o 
  -5   6   4        3.93        7.80      4.30 o 
  -4   6   4       97.79      114.72      9.10 o 
  -3   6   4       73.11       80.36      4.67 o 
  -2   6   4        0.59        2.23      1.44 o 
  -1   6   4      229.92      226.53     10.12 o 
   0   6   4       79.62       77.09      4.03 o 
   1   6   4       18.91       19.66      1.88 o 
   2   6   4       14.91       13.05      1.85 o 
   3   6   4       27.60       35.81      3.15 o 
   4   6   4       39.44       40.24      3.45 o 
   5   6   4        0.37        2.20      1.23 o 
  -7   7   4        2.44        0.80      2.28 o 
  -6   7   4       10.27       15.15      4.82 o 
  -5   7   4       34.95       37.02      3.72 o 
  -4   7   4        4.15        3.23      1.94 o 
  -3   7   4      206.29      231.00      6.06 o 
  -2   7   4        0.59        1.91      0.94 o 
  -1   7   4       46.07       43.37      3.58 o 
   0   7   4        4.71        1.11      0.73 o 
   1   7   4       29.31       31.14      1.73 o 
   2   7   4       24.01       21.26      2.28 o 
   3   7   4        4.30        6.28      1.63 o 
   4   7   4      150.85      131.26      6.54 o 
   5   7   4        1.53        2.17      2.53 o 
  -7   8   4        0.71        1.91      2.81 o 
  -6   8   4        5.31        6.06      3.38 o 
  -5   8   4        2.94        4.87      2.65 o 
  -4   8   4       22.35       22.41      2.70 o 
  -3   8   4       13.96       10.29      1.34 o 
  -2   8   4       12.88       14.60      2.15 o 
  -1   8   4       21.74       15.41      2.14 o 
   0   8   4        6.33        6.31      3.20 o 
   1   8   4       76.14       59.85      4.07 o 
   2   8   4       39.92       39.22      3.13 o 
   3   8   4      211.18      215.75      7.62 o 
   4   8   4        6.57        7.17      2.50 o 
   5   8   4        1.16       -0.18      1.68 o 
  -6   9   4        4.90        4.26      3.42 o 
  -5   9   4        0.58        1.69      1.60 o 
  -4   9   4       26.07       22.17      2.48 o 
  -3   9   4       12.98       11.92      1.13 o 
  -2   9   4        2.16        4.57      0.95 o 
  -1   9   4       48.63       51.63      2.95 o 
   0   9   4      406.33      396.40     11.43 o 
   1   9   4        6.30        7.79      1.39 o 
   2   9   4        0.79        1.51      0.89 o 
   3   9   4        3.26        3.25      1.14 o 
   4   9   4      107.86       94.66      5.39 o 
   5   9   4        6.26        6.59      1.95 o 
  -6  10   4        1.22        4.36      3.34 o 
  -5  10   4       12.65        9.03      3.37 o 
  -4  10   4       27.18       25.91      5.12 o 
  -3  10   4        0.45        0.08      0.33 o 
  -2  10   4        9.70       11.08      1.34 o 
  -1  10   4       96.85      105.06      4.09 o 
   0  10   4       15.43       19.48      2.66 o 
   1  10   4      141.72      164.86      8.51 o 
   2  10   4      185.80      180.14      6.94 o 
   3  10   4       41.42       43.07      3.53 o 
   4  10   4        2.25        1.43      1.34 o 
   5  10   4        0.07        0.15      1.26 o 
  -6  11   4        0.49       -1.49      1.67 o 
  -5  11   4        0.30        1.02      1.43 o 
  -4  11   4        0.05        0.10      1.88 o 
  -3  11   4       28.56       25.96      1.59 o 
  -2  11   4       20.72       18.58      1.19 o 
  -1  11   4       98.39       94.59      3.98 o 
   0  11   4      254.22      246.58     18.85 o 
   1  11   4      221.08      209.72      7.38 o 
   2  11   4       20.96       18.08      2.40 o 
   3  11   4      189.23      191.37      7.54 o 
   4  11   4       11.90       11.35      1.95 o 
   5  11   4        2.37        1.77      1.30 o 
  -6  12   4       20.27       23.23      5.81 o 
  -5  12   4       13.62       11.89      4.16 o 
  -4  12   4        0.41        1.14      2.30 o 
  -3  12   4        2.44        3.33      2.35 o 
  -2  12   4       85.65       83.64      2.18 o 
  -1  12   4        0.54        0.59      0.59 o 
   0  12   4      229.61      238.68      9.29 o 
   1  12   4       63.42       57.69      3.95 o 
   2  12   4       77.35       90.60      6.42 o 
   3  12   4       10.11        9.56      1.76 o 
   4  12   4        0.87       -0.59      1.10 o 
   5  12   4        0.04       -0.71      2.15 o 
  -6  13   4        0.32       -0.17      1.54 o 
  -5  13   4        9.48       13.34      4.65 o 
  -4  13   4       12.30       15.12      4.50 o 
  -3  13   4        0.48        2.35      1.68 o 
  -2  13   4        6.61        6.33      1.53 o 
  -1  13   4        1.73        1.73      1.44 o 
   0  13   4        0.01       -0.80      1.05 o 
   1  13   4        3.37        2.68      1.96 o 
   2  13   4        8.65       13.14      2.74 o 
   3  13   4       32.47       31.09      4.04 o 
   4  13   4        0.44       -0.11      1.96 o 
   5  13   4        3.97        4.26      2.21 o 
  -6  14   4        6.02        5.21      2.83 o 
  -5  14   4        5.08       11.00      4.34 o 
  -4  14   4        5.86        2.16      2.35 o 
  -3  14   4       66.49       68.64      4.59 o 
  -2  14   4        0.01       -0.56      0.87 o 
  -1  14   4        0.64        0.48      0.62 o 
   0  14   4       63.60       62.32      5.00 o 
   1  14   4       22.68       19.25      1.59 o 
   2  14   4       55.33       51.14      8.67 o 
   3  14   4        1.53        1.73      2.13 o 
   4  14   4        6.55        7.52      3.64 o 
   5  14   4        0.27       -1.42      1.42 o 
  -6  15   4        4.78        3.20      3.10 o 
  -5  15   4        0.01        0.46      2.45 o 
  -4  15   4        2.04       -1.93      2.62 o 
  -3  15   4        6.01        6.21      1.90 o 
  -2  15   4       41.01       35.19      3.63 o 
  -1  15   4       37.17       40.77      4.10 o 
   0  15   4       46.47       40.36      4.07 o 
   1  15   4       23.53       21.36      2.51 o 
   2  15   4      124.38      119.17      8.27 o 
   3  15   4       11.91       10.72      3.71 o 
   4  15   4       45.21       51.06      5.73 o 
   5  15   4       11.99       16.12      3.45 o 
  -6  16   4        2.40        2.59      2.64 o 
  -5  16   4       40.78       53.82      8.77 o 
  -4  16   4        0.12        0.09      1.58 o 
  -3  16   4       27.62       24.58      5.91 o 
  -2  16   4       46.22       45.44      4.05 o 
  -1  16   4      119.44      124.13      7.05 o 
   0  16   4        5.55        4.35      2.48 o 
   1  16   4       10.98        8.11      1.59 o 
   2  16   4       18.03       18.53      5.90 o 
   3  16   4        4.53       10.85      3.85 o 
   4  16   4        0.68       -0.57      2.42 o 
  -5  17   4        8.68        5.66      3.03 o 
  -4  17   4       16.19       22.38      5.47 o 
  -3  17   4       43.80       51.58      7.99 o 
  -2  17   4       13.15       10.75      1.95 o 
  -1  17   4       54.29       51.10      4.73 o 
   0  17   4        0.80        1.96      1.04 o 
   1  17   4        0.11        0.00      1.14 o 
   2  17   4       63.89       67.28      5.87 o 
   3  17   4        0.05        0.31      2.40 o 
   4  17   4       13.68       12.33      4.79 o 
  -5  18   4        1.17        1.71      2.03 o 
  -4  18   4        0.79        4.07      2.99 o 
  -3  18   4      112.93      116.28     11.65 o 
  -2  18   4       27.51       20.23      6.06 o 
  -1  18   4        0.32        2.60      1.58 o 
   0  18   4       15.97       12.33      2.38 o 
   1  18   4        0.42       -0.50      1.37 o 
   2  18   4       13.46       15.84      2.87 o 
   3  18   4       22.41       29.25      6.43 o 
   4  18   4        2.91        3.41      2.42 o 
  -5  19   4        0.74        3.86      2.84 o 
  -4  19   4        2.59        2.84      2.16 o 
  -3  19   4        9.53       11.67      4.35 o 
  -2  19   4        8.61        8.38      1.79 o 
  -1  19   4       33.76       31.85      3.86 o 
   0  19   4        0.00        1.37      1.30 o 
   1  19   4        5.58        4.92      1.85 o 
   2  19   4       37.73       39.89      4.83 o 
   3  19   4       22.92       24.68      6.24 o 
   4  19   4        1.37        0.12      3.16 o 
  -5  20   4       20.75       21.45      5.96 o 
  -4  20   4        4.94        4.55      3.22 o 
  -3  20   4        6.54        6.05      3.16 o 
  -2  20   4       13.74       17.63      2.88 o 
  -1  20   4       67.81       72.30      5.86 o 
   0  20   4       16.15       17.70      3.03 o 
   1  20   4        6.96        8.51      2.32 o 
   2  20   4       11.57       13.26      2.90 o 
   3  20   4       10.79        4.15      2.69 o 
  -4  21   4        8.06        6.17      3.59 o 
  -3  21   4        0.00       -0.29      1.84 o 
  -2  21   4       44.36       45.27      7.38 o 
  -1  21   4        1.93        2.58      1.53 o 
   0  21   4        7.16       10.96      2.19 o 
   1  21   4        1.26        2.92      1.65 o 
   2  21   4        0.01        1.92      1.00 o 
   3  21   4        6.85        3.12      2.87 o 
  -4  22   4        0.08        3.02      2.80 o 
  -3  22   4        3.07       -0.73      2.42 o 
  -2  22   4        4.99        7.54      3.17 o 
  -1  22   4        4.28        2.89      1.53 o 
   0  22   4       38.29       42.92      4.05 o 
   1  22   4       12.56       12.47      2.73 o 
   2  22   4        1.75        2.35      1.28 o 
   3  22   4        0.19       -3.35      3.35 o 
  -4  23   4        0.13        0.25      1.72 o 
  -3  23   4        0.07        2.52      2.60 o 
  -2  23   4        0.08       -1.66      2.27 o 
  -1  23   4        7.05        3.24      1.38 o 
   0  23   4       10.65       12.72      2.39 o 
   1  23   4        2.09        5.87      2.15 o 
   2  23   4        0.14        2.07      1.70 o 
   3  23   4        2.55        2.76      2.65 o 
  -3  24   4        9.67        7.44      3.94 o 
  -2  24   4        6.31        7.49      3.67 o 
  -1  24   4        0.39       -0.02      1.07 o 
   0  24   4       18.01       19.19      2.81 o 
   1  24   4        4.34        7.83      4.37 o 
   2  24   4        0.01       -1.17      1.81 o 
  -3  25   4        0.06        0.86      1.68 o 
  -2  25   4        8.31        9.04      3.99 o 
  -1  25   4        9.29        8.63      3.45 o 
   0  25   4        0.49        2.09      0.95 o 
   1  25   4        1.12        3.30      2.15 o 
   2  25   4        3.03        5.03      3.04 o 
  -2  26   4        1.51        2.48      1.75 o 
  -1  26   4        0.04        0.19      1.80 o 
   0  26   4        0.02       -0.04      1.53 o 
   1  26   4        4.54        6.40      2.05 o 
  -1  27   4        0.00        3.41      2.33 o 
   0  27   4        0.00       -0.85      1.15 o 
  -7   0   5        0.55        2.14      2.27 o 
  -5   0   5        0.16        1.19      0.93 o 
  -3   0   5        1.15        0.54      1.02 o 
  -1   0   5      140.46      140.10      9.89 o 
   1   0   5      597.53      640.36     22.71 o 
   3   0   5       63.22       61.13      7.80 o 
   5   0   5        0.00       -1.16      2.26 o 
  -7   1   5        1.73        2.24      2.33 o 
  -6   1   5        0.79        1.20      1.20 o 
  -5   1   5        3.81        2.98      0.86 o 
  -4   1   5        6.99        7.67      1.36 o 
  -3   1   5       13.65       16.90      1.76 o 
  -2   1   5        2.61        2.20      1.09 o 
  -1   1   5        0.77        2.38      1.11 o 
   0   1   5      155.09      159.41      7.69 o 
   1   1   5       21.26       25.52      3.52 o 
   2   1   5      175.62      178.60     14.73 o 
   3   1   5        5.74        6.71      1.66 o 
   4   1   5       15.45       12.41      2.60 o 
   5   1   5        0.00        1.49      1.49 o 
  -7   2   5        1.64        2.08      1.68 o 
  -6   2   5        9.63        6.94      2.01 o 
  -5   2   5        1.27        1.00      0.71 o 
  -4   2   5        1.39        2.87      1.05 o 
  -3   2   5       10.34       25.03      2.39 o 
  -2   2   5       17.86       18.85      4.02 o 
  -1   2   5       15.81       18.59      2.77 o 
   0   2   5       41.48       48.44      5.08 o 
   1   2   5       21.83       25.64      2.28 o 
   2   2   5        0.53        0.89      2.50 o 
   3   2   5       16.19       23.81      3.47 o 
   4   2   5       17.27       19.72      3.35 o 
   5   2   5        0.17        1.43      2.79 o 
  -6   3   5        8.55        5.49      1.98 o 
  -5   3   5        1.96        1.78      1.08 o 
  -4   3   5       78.46       84.95      4.73 o 
  -3   3   5        0.33        1.56      0.90 o 
  -2   3   5       86.49       96.12      6.50 o 
  -1   3   5       59.53       57.99      3.76 o 
   0   3   5       29.92       34.58      5.71 o 
   1   3   5      105.37      112.54      4.63 o 
   2   3   5        0.12       -0.45      0.96 o 
   3   3   5        2.38        2.05      1.08 o 
   4   3   5        0.86       -1.21      1.21 o 
   5   3   5       18.04       14.01      5.41 o 
  -6   4   5       10.24       12.48      2.64 o 
  -5   4   5       10.43       12.86      1.86 o 
  -4   4   5       23.92       27.27      2.78 o 
  -3   4   5        0.95        5.84      1.40 o 
  -2   4   5      122.43      135.73      7.64 o 
  -1   4   5        2.35        4.60      1.07 o 
   0   4   5      105.72       96.54      6.20 o 
   1   4   5       48.05       47.12      2.95 o 
   2   4   5       13.92       14.44      2.71 o 
   3   4   5       32.15       33.40      3.11 o 
   4   4   5       41.12       50.72      5.42 o 
   5   4   5        0.29        2.89      1.60 o 
  -6   5   5        1.72        1.95      1.38 o 
  -5   5   5       15.30       13.99      2.14 o 
  -4   5   5       39.03       40.93      3.31 o 
  -3   5   5       14.08       10.45      1.39 o 
  -2   5   5        0.47        2.80      1.60 o 
  -1   5   5        7.80       10.78      2.36 o 
   0   5   5        0.71        0.43      1.65 o 
   1   5   5       62.33       53.64      3.13 o 
   2   5   5        2.91        2.93      1.54 o 
   3   5   5       88.08       81.66      4.83 o 
   4   5   5        8.81       12.65      2.90 o 
   5   5   5        8.54        7.53      2.28 o 
  -6   6   5        3.74        1.87      1.51 o 
  -5   6   5       23.73       20.66      2.46 o 
  -4   6   5       10.78        8.93      1.64 o 
  -3   6   5        4.13        5.12      1.01 o 
  -2   6   5      139.75      128.91      6.74 o 
  -1   6   5        0.15        0.67      1.10 o 
   0   6   5       57.37       58.57      4.76 o 
   1   6   5       37.18       30.65      2.34 o 
   2   6   5        0.29       -0.02      1.00 o 
   3   6   5        2.13        2.88      1.52 o 
   4   6   5        0.30        3.28      1.42 o 
   5   6   5        0.08        1.23      1.07 o 
  -6   7   5       10.11        8.16      3.93 o 
  -5   7   5       13.72       16.36      4.38 o 
  -4   7   5        7.07        5.44      1.31 o 
  -3   7   5       55.28       45.64      2.82 o 
  -2   7   5       13.25       11.98      2.44 o 
  -1   7   5      131.19      147.42      7.41 o 
   0   7   5        0.27       -0.55      0.82 o 
   1   7   5       22.96       21.30      3.26 o 
   2   7   5        0.69       -0.45      0.77 o 
   3   7   5       13.87       17.63      2.45 o 
   4   7   5        9.58        9.66      2.03 o 
   5   7   5        0.99        3.20      2.72 o 
  -6   8   5        9.04       13.86      4.65 o 
  -5   8   5        6.52        6.28      3.51 o 
  -4   8   5        0.54        0.70      1.10 o 
  -3   8   5       24.04       20.32      1.82 o 
  -2   8   5        2.19        7.11      1.85 o 
  -1   8   5      177.52      201.09      8.72 o 
   0   8   5       10.96       12.43      1.85 o 
   1   8   5       22.66       19.38      3.01 o 
   2   8   5       60.87       62.78      4.29 o 
   3   8   5       81.21       96.86      5.57 o 
   4   8   5       24.50       26.92      3.18 o 
   5   8   5        0.91       -2.24      2.24 o 
  -6   9   5        0.54       -1.53      2.51 o 
  -5   9   5        0.12       -0.37      1.71 o 
  -4   9   5        1.93        2.73      2.50 o 
  -3   9   5       24.86       28.89      2.22 o 
  -2   9   5        9.65        9.40      2.27 o 
  -1   9   5      138.81      124.45      9.11 o 
   0   9   5      107.21      118.81      6.96 o 
   1   9   5        1.14        0.60      1.45 o 
   2   9   5        0.54       -0.72      1.87 o 
   3   9   5      230.14      220.38      8.40 o 
   4   9   5       16.07       11.99      2.11 o 
   5   9   5        1.17       -0.01      1.42 o 
  -6  10   5        0.17       -1.12      1.97 o 
  -5  10   5        0.28        1.98      2.69 o 
  -4  10   5        5.39        4.49      3.02 o 
  -3  10   5        8.96       14.91      1.58 o 
  -2  10   5        4.73        1.62      1.00 o 
  -1  10   5        5.33        2.50      1.29 o 
   0  10   5        2.08       10.65      2.23 o 
   1  10   5       44.56       48.81      4.79 o 
   2  10   5       90.78       93.67      5.39 o 
   3  10   5        7.99       11.74      2.20 o 
   4  10   5       13.99       11.17      2.82 o 
   5  10   5        2.27        2.25      2.41 o 
  -6  11   5       15.99       20.99      5.68 o 
  -5  11   5        1.71        2.13      2.05 o 
  -4  11   5        1.87        0.80      2.26 o 
  -3  11   5        2.71        3.11      1.44 o 
  -2  11   5        5.54        5.31      1.68 o 
  -1  11   5        0.65       -0.63      1.16 o 
   0  11   5       11.49       13.22      2.56 o 
   1  11   5       33.89       46.13      6.50 o 
   2  11   5      101.29       97.68      5.61 o 
   3  11   5       41.75       35.10      3.54 o 
   4  11   5        3.80        5.05      1.52 o 
  -6  12   5        1.11        0.51      2.93 o 
  -5  12   5        0.29       -0.41      1.89 o 
  -4  12   5        0.12       -1.43      2.58 o 
  -3  12   5        0.18        0.51      0.75 o 
  -2  12   5        1.92        3.86      1.65 o 
  -1  12   5        4.64        3.73      1.55 o 
   0  12   5        0.50        2.77      1.55 o 
   1  12   5       67.15       70.86      5.83 o 
   2  12   5       89.37       92.26      6.90 o 
   3  12   5       14.72       18.73      2.68 o 
   4  12   5        1.68       -0.08      1.23 o 
  -6  13   5        0.27       -1.29      3.39 o 
  -5  13   5        0.36       -0.71      2.17 o 
  -4  13   5        0.33        4.89      3.34 o 
  -3  13   5       48.21       56.00      4.71 o 
  -2  13   5       24.32       24.35      2.77 o 
  -1  13   5       28.79       30.76      3.76 o 
   0  13   5       24.96       24.13      3.50 o 
   1  13   5      100.78      107.51      7.27 o 
   2  13   5      130.32      132.88      8.32 o 
   3  13   5       15.39       15.78      3.16 o 
   4  13   5        2.34        1.49      1.33 o 
  -5  14   5        7.50       14.75      4.67 o 
  -4  14   5       28.57       24.96      5.62 o 
  -3  14   5        0.26       -0.53      1.36 o 
  -2  14   5       12.81        8.70      1.68 o 
  -1  14   5       18.16       25.11      3.28 o 
   0  14   5        0.87       -0.20      1.07 o 
   1  14   5       22.80       19.07      3.25 o 
   2  14   5        2.14        2.13      1.47 o 
   3  14   5        0.00       -0.42      1.22 o 
   4  14   5        0.68        1.78      1.79 o 
  -5  15   5       10.37       14.13      4.41 o 
  -4  15   5       18.42       10.81      4.18 o 
  -3  15   5      128.16      136.52     12.73 o 
  -2  15   5       33.27       29.02      4.11 o 
  -1  15   5        0.04        0.49      1.20 o 
   0  15   5        2.70        2.99      1.31 o 
   1  15   5       15.48       15.21      2.36 o 
   2  15   5        3.81        8.90      2.53 o 
   3  15   5        0.27        1.08      1.42 o 
   4  15   5        1.89       -1.86      1.89 o 
  -5  16   5        0.61        4.44      3.33 o 
  -4  16   5       43.53       36.71      7.16 o 
  -3  16   5       27.02       25.76      5.94 o 
  -2  16   5       15.51       12.52      2.51 o 
  -1  16   5        3.92        3.31      1.43 o 
   0  16   5        1.98        0.56      1.53 o 
   1  16   5       16.57       15.36      2.33 o 
   2  16   5        0.00       -1.57      2.43 o 
   3  16   5        6.80        7.28      2.40 o 
   4  16   5        3.49        2.29      3.02 o 
  -5  17   5       15.63       20.18      5.85 o 
  -4  17   5        6.06        5.51      2.61 o 
  -3  17   5       31.97       32.63      6.84 o 
  -2  17   5       32.17       36.71      4.17 o 
  -1  17   5        5.82        4.53      1.62 o 
   0  17   5        7.68        8.93      2.14 o 
   1  17   5        0.30        0.60      1.36 o 
   2  17   5        0.34        0.83      1.21 o 
   3  17   5       13.93        9.79      2.54 o 
  -5  18   5        1.70       -3.10      3.10 o 
  -4  18   5        1.76        2.38      2.16 o 
  -3  18   5       30.08       27.13      6.39 o 
  -2  18   5        6.71        9.42      2.37 o 
  -1  18   5       21.89       25.01      2.96 o 
   0  18   5       13.85       14.82      3.26 o 
   1  18   5       10.89       11.03      2.17 o 
   2  18   5        5.82        3.44      1.41 o 
   3  18   5        3.32        3.36      1.67 o 
  -4  19   5        2.03        7.72      4.04 o 
  -3  19   5        1.45        5.26      3.25 o 
  -2  19   5       37.11       36.04      4.35 o 
  -1  19   5        2.71        5.00      1.74 o 
   0  19   5       19.57       21.86      3.63 o 
   1  19   5        5.62        3.50      1.38 o 
   2  19   5        2.25        3.03      1.71 o 
   3  19   5        0.11        1.20      3.87 o 
  -4  20   5        0.00        3.29      3.26 o 
  -3  20   5        0.07        2.76      2.99 o 
  -2  20   5        0.12       -2.77      2.83 o 
  -1  20   5        7.56        8.33      1.97 o 
   0  20   5       29.05       29.00      4.14 o 
   1  20   5        0.02        0.14      1.95 o 
   2  20   5        0.04       -0.15      3.29 o 
   3  20   5        0.09        0.14      1.79 o 
  -4  21   5        0.01       -1.55      2.36 o 
  -3  21   5        2.85        4.33      2.17 o 
  -2  21   5        3.53        4.81      2.97 o 
  -1  21   5       41.50       41.16      4.02 o 
   0  21   5        5.63       10.12      2.58 o 
   1  21   5        0.49        1.79      1.76 o 
   2  21   5        0.36        0.95      1.40 o 
  -3  22   5        0.59       -0.46      1.91 o 
  -2  22   5        0.49        2.04      2.68 o 
  -1  22   5       38.09       42.46      4.20 o 
   0  22   5       49.13       51.97      4.76 o 
   1  22   5        8.81       10.71      2.46 o 
   2  22   5        0.22        1.10      1.31 o 
  -3  23   5        0.51       -1.08      2.67 o 
  -2  23   5        8.28        2.76      2.37 o 
  -1  23   5       28.70       32.54      3.77 o 
   0  23   5       23.30       22.51      3.16 o 
   1  23   5        0.22       -0.95      1.31 o 
  -2  24   5        2.53       -3.11      3.39 o 
  -1  24   5       25.37       28.50      6.52 o 
   0  24   5       11.19        9.43      2.13 o 
   1  24   5        0.65       -0.57      1.39 o 
  -1  25   5        0.00        3.27      1.86 o 
   0  25   5        0.03       -0.12      1.14 o 
  -6   0   6        0.00       -0.28      1.72 o 
  -4   0   6        0.93        2.31      1.43 o 
  -2   0   6       63.35       51.48      6.80 o 
   0   0   6      134.73      162.31     12.15 o 
   2   0   6        2.25        5.06      3.14 o 
   4   0   6        0.89        3.55      3.36 o 
  -6   1   6        2.31       -0.18      1.40 o 
  -5   1   6        3.08        3.67      0.83 o 
  -4   1   6        5.69        7.72      1.44 o 
  -3   1   6        3.13        2.95      1.47 o 
  -2   1   6       26.39       31.19      3.97 o 
  -1   1   6        0.14       -0.67      1.14 o 
   0   1   6        9.49       10.08      2.42 o 
   1   1   6       61.55       64.48      5.71 o 
   2   1   6       27.83       30.02      5.03 o 
   3   1   6        0.13       -0.37      1.47 o 
   4   1   6        4.57        5.18      2.08 o 
  -6   2   6        1.12       -0.10      1.81 o 
  -5   2   6        0.48        1.38      1.14 o 
  -4   2   6        7.21        6.65      1.65 o 
  -3   2   6       50.11       47.08      3.76 o 
  -2   2   6      100.32       80.09      8.20 o 
  -1   2   6        3.05        4.41      1.81 o 
   0   2   6        0.37        1.27      1.41 o 
   1   2   6       12.59       25.24      7.18 o 
   2   2   6        0.02       -0.28      1.60 o 
   3   2   6        6.13        6.12      1.91 o 
   4   2   6        1.14        0.08      1.55 o 
  -6   3   6        0.11       -1.33      2.08 o 
  -5   3   6       19.46       17.81      2.45 o 
  -4   3   6        0.26        1.58      1.69 o 
  -3   3   6      106.73       92.33      5.23 o 
  -2   3   6      329.43      303.14     22.13 o 
  -1   3   6       59.57       62.84      5.34 o 
   0   3   6        0.01        2.17      1.34 o 
   1   3   6        4.54        7.19      3.46 o 
   2   3   6        0.62       -0.46      1.67 o 
   3   3   6        0.20       -0.58      2.27 o 
   4   3   6        9.59       16.41      3.47 o 
  -6   4   6        7.99        9.83      4.17 o 
  -5   4   6        3.36        6.58      1.61 o 
  -4   4   6       33.03       33.54      3.18 o 
  -3   4   6      110.08      115.89      4.99 o 
  -2   4   6      421.57      421.60     13.48 o 
  -1   4   6       79.36       63.07      5.43 o 
   0   4   6        2.92        1.02      1.23 o 
   1   4   6       11.74       12.49      2.75 o 
   2   4   6        7.79        4.81      1.96 o 
   3   4   6        0.68       -1.22      1.81 o 
   4   4   6        0.18        0.26      2.47 o 
  -6   5   6        7.14       10.88      2.88 o 
  -5   5   6       20.29       19.72      3.57 o 
  -4   5   6        6.61        4.32      2.77 o 
  -3   5   6       94.98      115.82      4.97 o 
  -2   5   6      104.50      112.29      7.07 o 
  -1   5   6       24.85       23.72      3.41 o 
   0   5   6       14.62       16.49      2.91 o 
   1   5   6        8.14       12.48      3.24 o 
   2   5   6        0.20        1.17      2.07 o 
   3   5   6        1.51        6.25      2.46 o 
   4   5   6        5.44        1.99      1.50 o 
  -6   6   6        7.26        5.31      1.97 o 
  -5   6   6        1.64        1.85      1.50 o 
  -4   6   6       18.69       12.49      1.95 o 
  -3   6   6        0.01        2.36      1.10 o 
  -2   6   6       11.22        6.56      4.59 o 
  -1   6   6        0.00        0.36      1.13 o 
   0   6   6        0.92       -1.21      1.21 o 
   1   6   6        1.81        2.20      2.42 o 
   2   6   6        0.00        2.93      1.76 o 
   3   6   6       94.18       91.67      7.45 o 
   4   6   6        0.15        1.88      1.67 o 
  -6   7   6        0.37        2.07      1.35 o 
  -5   7   6        3.13        0.23      1.57 o 
  -4   7   6        3.49        0.32      1.51 o 
  -3   7   6        5.80        2.32      1.09 o 
  -2   7   6        0.24        2.47      1.52 o 
  -1   7   6       42.15       48.72      4.96 o 
   0   7   6        9.96       10.78      2.52 o 
   1   7   6        1.81        2.70      1.33 o 
   2   7   6       33.59       43.80      5.04 o 
   3   7   6        0.06        6.00      2.60 o 
   4   7   6        8.02        8.51      2.61 o 
  -6   8   6        0.43       -0.66      1.93 o 
  -5   8   6        8.67        5.68      2.19 o 
  -4   8   6        2.38        3.59      1.25 o 
  -3   8   6        0.12        1.05      0.82 o 
  -2   8   6       34.33       35.94      4.03 o 
  -1   8   6        5.38        3.95      1.82 o 
   0   8   6        9.44        4.65      1.81 o 
   1   8   6        7.43       11.03      2.50 o 
   2   8   6        5.99        7.65      1.97 o 
   3   8   6       73.00       73.30      6.69 o 
   4   8   6        0.61        0.95      1.25 o 
  -6   9   6        5.73        3.01      2.18 o 
  -5   9   6        0.47       -0.38      1.28 o 
  -4   9   6        9.08        7.55      2.37 o 
  -3   9   6        0.64        1.23      0.91 o 
  -2   9   6       15.91       14.84      2.76 o 
  -1   9   6       11.93        8.88      3.70 o 
   0   9   6        0.62        0.65      1.49 o 
   1   9   6       15.95       17.74      3.19 o 
   2   9   6        0.01        2.55      2.43 o 
   3   9   6       10.33       16.53      3.66 o 
   4   9   6        0.89       -0.78      1.31 o 
  -6  10   6        0.54        1.33      1.76 o 
  -5  10   6        3.56        1.89      2.36 o 
  -4  10   6        0.07        3.18      4.96 o 
  -3  10   6       12.50       13.71      2.53 o 
  -2  10   6       12.47        6.27      2.02 o 
  -1  10   6       16.68       16.37      2.87 o 
   0  10   6       25.10       25.10      3.64 o 
   1  10   6       15.76       16.81      3.17 o 
   2  10   6       72.08       66.74      6.22 o 
   3  10   6       10.74       11.13      2.81 o 
   4  10   6        4.14        2.90      2.65 o 
  -5  11   6        1.84        1.11      2.09 o 
  -4  11   6        0.06       -0.01      2.27 o 
  -3  11   6        3.11        7.28      1.69 o 
  -2  11   6        3.02        4.11      1.63 o 
  -1  11   6       41.01       42.96      7.18 o 
   0  11   6       21.83       19.06      4.24 o 
   1  11   6       29.09       28.42      5.52 o 
   2  11   6        0.05       -1.06      1.14 o 
   3  11   6       22.36       21.38      3.03 o 
   4  11   6        1.38        1.57      1.69 o 
  -5  12   6        0.28        1.47      1.77 o 
  -4  12   6        1.00        0.44      1.48 o 
  -3  12   6        3.54        5.51      1.59 o 
  -2  12   6        0.01        0.49      0.93 o 
  -1  12   6        2.71        6.30      2.03 o 
   0  12   6       69.56       60.54      5.68 o 
   1  12   6       28.71       22.23      5.62 o 
   2  12   6       25.50       36.13      6.79 o 
   3  12   6        2.65        3.44      1.45 o 
  -5  13   6        2.66        2.70      1.90 o 
  -4  13   6        6.74        3.51      1.93 o 
  -3  13   6        3.53        5.52      1.68 o 
  -2  13   6        1.07        3.29      1.09 o 
  -1  13   6       37.83       47.61      4.96 o 
   0  13   6       32.09       32.45      4.34 o 
   1  13   6        0.74        2.86      1.79 o 
   2  13   6        9.20        5.02      3.01 o 
   3  13   6        4.57       -0.17      3.60 o 
  -5  14   6        0.18        0.91      1.41 o 
  -4  14   6        0.18        3.78      2.01 o 
  -3  14   6        6.02        6.82      1.84 o 
  -2  14   6        7.64        2.79      1.07 o 
  -1  14   6        9.19        8.13      2.27 o 
   0  14   6       10.72       11.64      2.66 o 
   1  14   6       21.38       27.32      7.07 o 
   2  14   6        6.70       12.50      4.48 o 
   3  14   6        2.65        7.22      2.53 o 
  -5  15   6        3.70        8.54      4.28 o 
  -4  15   6        0.32       -3.39      3.78 o 
  -3  15   6        4.41        8.52      2.89 o 
  -2  15   6       16.04       17.10      2.58 o 
  -1  15   6        2.79        4.83      1.85 o 
   0  15   6        2.24        2.27      1.65 o 
   1  15   6       18.25        8.54      3.93 o 
   2  15   6        4.54        1.56      1.99 o 
   3  15   6        0.03        4.09      2.26 o 
  -4  16   6       14.41       20.94      4.48 o 
  -3  16   6        3.66        4.66      2.26 o 
  -2  16   6       14.27       15.35      2.54 o 
  -1  16   6        0.00       -0.22      1.40 o 
   0  16   6        1.82        0.50      2.40 o 
   1  16   6        5.63        5.04      2.28 o 
   2  16   6        0.46       -0.16      1.66 o 
   3  16   6       13.52       17.13      3.59 o 
  -4  17   6        5.10       14.16      3.54 o 
  -3  17   6       25.95       27.79      4.78 o 
  -2  17   6        0.37        1.61      1.21 o 
  -1  17   6        3.55        3.24      1.37 o 
   0  17   6        6.97        7.91      2.54 o 
   1  17   6        0.17        0.07      1.18 o 
   2  17   6        0.56        0.48      1.68 o 
  -4  18   6        6.13        5.44      3.34 o 
  -3  18   6        1.37        0.44      1.51 o 
  -2  18   6       10.54       12.93      2.44 o 
  -1  18   6        4.34        4.20      1.91 o 
   0  18   6        0.43       -0.91      0.99 o 
   1  18   6        0.02        2.83      1.58 o 
   2  18   6        0.23       -0.33      1.43 o 
  -4  19   6        2.38        1.59      2.65 o 
  -3  19   6        0.94        2.51      3.42 o 
  -2  19   6       15.77       16.66      3.60 o 
  -1  19   6        8.96        6.48      2.07 o 
   0  19   6        0.16       -1.99      1.99 o 
   1  19   6        0.28        1.59      1.30 o 
   2  19   6        2.39        4.56      3.02 o 
  -3  20   6        2.50        2.15      2.30 o 
  -2  20   6        1.10        0.08      1.94 o 
  -1  20   6        1.15        1.19      2.21 o 
   0  20   6        1.92        2.67      1.37 o 
   1  20   6        6.59        7.72      2.28 o 
  -3  21   6        0.17       -1.48      1.97 o 
  -2  21   6        0.52        2.03      2.72 o 
  -1  21   6        1.14        2.59      1.16 o 
   0  21   6        0.34       -0.24      2.88 o 
   1  21   6        0.87        1.73      1.97 o 
  -2  22   6        3.69        3.53      1.59 o 
  -1  22   6        0.24        0.02      0.97 o 
   0  22   6        0.01        0.66      1.48 o 
  -1  23   6        5.35        4.66      2.18 o 
  -5   0   7        1.90        1.08      1.54 o 
  -3   0   7        1.14        9.25      3.51 o 
  -1   0   7        9.21       10.50      3.71 o 
   1   0   7       34.90       43.62      7.36 o 
   3   0   7       20.82       24.14      5.98 o 
  -5   1   7        0.42        1.18      1.08 o 
  -4   1   7        2.84        4.48      1.91 o 
  -3   1   7        0.00        2.23      1.67 o 
  -2   1   7        4.18        4.95      1.84 o 
  -1   1   7       12.65       16.98      4.98 o 
   0   1   7       14.27       11.59      2.72 o 
   1   1   7       13.00       16.66      6.88 o 
   2   1   7        1.73        0.12      1.34 o 
   3   1   7        0.14        1.10      1.43 o 
  -5   2   7        4.64        3.84      1.48 o 
  -4   2   7        1.77        1.35      1.71 o 
  -3   2   7        9.43       14.70      3.02 o 
  -2   2   7        5.09        3.81      2.43 o 
  -1   2   7       19.30       12.28      2.56 o 
   0   2   7       49.72       47.26      5.14 o 
   1   2   7        5.86        6.58      2.43 o 
   2   2   7        0.80        2.22      1.43 o 
   3   2   7       10.22        6.52      2.35 o 
  -5   3   7        0.39       -1.26      1.26 o 
  -4   3   7        0.10        0.47      1.05 o 
  -3   3   7        1.03        4.83      1.45 o 
  -2   3   7        3.79        6.60      2.52 o 
  -1   3   7        1.09       -0.72      1.26 o 
   0   3   7        2.06        5.25      2.10 o 
   1   3   7       11.43        5.58      1.87 o 
   2   3   7        0.31        1.56      1.35 o 
   3   3   7        4.08        3.87      1.60 o 
  -5   4   7        0.09        1.09      3.59 o 
  -4   4   7        4.45        5.60      1.81 o 
  -3   4   7       13.07       10.76      1.73 o 
  -2   4   7        1.21        1.54      1.78 o 
  -1   4   7        0.09        2.04      1.37 o 
   0   4   7        5.06        7.14      2.02 o 
   1   4   7        0.06        0.51      3.94 o 
   2   4   7        6.73       10.07      2.68 o 
   3   4   7        0.30        3.63      1.85 o 
  -5   5   7        0.07        0.44      1.80 o 
  -4   5   7        0.11       -0.85      1.37 o 
  -3   5   7        3.37        2.33      1.17 o 
  -2   5   7       15.74        8.15      2.95 o 
  -1   5   7        4.89        7.72      2.19 o 
   0   5   7        0.10        0.07      1.56 o 
   1   5   7        0.42        1.14      1.44 o 
   2   5   7        6.21        3.07      3.56 o 
   3   5   7        0.04        2.79      3.86 o 
  -5   6   7        3.17        4.55      2.18 o 
  -4   6   7        0.26        0.98      1.67 o 
  -3   6   7        6.69        5.85      1.55 o 
  -2   6   7       19.18       23.47      3.74 o 
  -1   6   7       29.25       32.92      5.92 o 
   0   6   7        1.33        0.28      1.09 o 
   1   6   7        0.63        1.50      4.79 o 
   2   6   7       12.96       11.35      2.87 o 
   3   6   7        1.38       -0.30      1.84 o 
  -5   7   7        6.02        3.70      1.96 o 
  -4   7   7        1.16        3.32      1.76 o 
  -3   7   7        9.77        8.60      1.49 o 
  -2   7   7        4.84       10.69      2.76 o 
  -1   7   7       11.68       14.89      4.15 o 
   0   7   7        0.70        1.86      1.08 o 
   1   7   7        5.43        4.00      1.98 o 
   2   7   7        9.19        9.98      2.87 o 
   3   7   7        0.30        0.12      1.27 o 
  -5   8   7        1.93       -1.08      1.28 o 
  -4   8   7        1.82        0.22      1.25 o 
  -3   8   7        6.86        4.08      1.47 o 
  -2   8   7       35.58       36.77      4.63 o 
  -1   8   7        9.99        4.55      2.37 o 
   0   8   7        6.46        2.99      1.79 o 
   1   8   7        1.31        5.47      2.25 o 
   2   8   7       21.27       29.18      4.37 o 
   3   8   7        0.00        2.46      1.54 o 
  -5   9   7        0.01        2.66      2.12 o 
  -4   9   7        0.04       -0.82      1.64 o 
  -3   9   7        0.96        1.68      1.30 o 
  -2   9   7        0.04        2.26      3.35 o 
  -1   9   7        0.06        0.44      1.32 o 
   0   9   7        5.38        3.05      2.98 o 
   1   9   7       49.96       57.25      6.21 o 
   2   9   7        0.90        6.44      2.59 o 
   3   9   7       24.74       26.96      4.59 o 
  -5  10   7        0.01        0.53      3.36 o 
  -4  10   7        0.37        1.94      1.69 o 
  -3  10   7        0.13       -0.69      0.88 o 
  -2  10   7        0.00        2.19      1.60 o 
  -1  10   7        0.01        0.56      1.12 o 
   0  10   7        2.30        2.88      2.27 o 
   1  10   7       25.00       27.98      4.44 o 
   2  10   7       93.57      104.82      9.81 o 
   3  10   7       10.26       10.47      3.33 o 
  -5  11   7        0.57        2.67      1.84 o 
  -4  11   7        1.61        2.64      4.70 o 
  -3  11   7        0.19        2.17      1.35 o 
  -2  11   7        1.62        2.56      1.07 o 
  -1  11   7        0.47       -0.11      1.74 o 
   0  11   7       31.21       38.32      6.65 o 
   1  11   7       60.63       65.32      9.21 o 
   2  11   7        3.51        3.02      3.89 o 
   3  11   7        8.83        7.12      2.35 o 
  -4  12   7        3.78        6.24      2.08 o 
  -3  12   7        0.85        1.35      1.30 o 
  -2  12   7        0.05        0.09      1.20 o 
  -1  12   7        0.00        0.57      2.26 o 
   0  12   7       14.73       13.01      4.72 o 
   1  12   7       21.64       22.60      5.91 o 
   2  12   7        3.94        4.54      3.13 o 
  -4  13   7        6.19        5.58      2.41 o 
  -3  13   7        4.56        4.59      1.74 o 
  -2  13   7        1.60        0.11      1.25 o 
  -1  13   7        0.90       -0.22      1.35 o 
   0  13   7        2.14        2.16      1.93 o 
   1  13   7        0.04        0.79      2.39 o 
   2  13   7        0.15        1.68      1.58 o 
  -4  14   7       29.56       22.23      4.36 o 
  -3  14   7        0.88        2.69      2.03 o 
  -2  14   7        0.21        0.51      1.02 o 
  -1  14   7        0.78        1.05      1.38 o 
   0  14   7        0.52       -0.38      1.13 o 
   1  14   7        0.45        5.95      3.38 o 
   2  14   7        5.13        3.07      1.78 o 
  -4  15   7        2.42        3.78      2.32 o 
  -3  15   7       18.77       12.64      3.24 o 
  -2  15   7        0.00       -0.61      1.18 o 
  -1  15   7        0.43        1.39      2.12 o 
   0  15   7        1.38        3.60      2.63 o 
   1  15   7        4.62        7.33      3.66 o 
   2  15   7        0.94       -0.01      1.47 o 
  -3  16   7        0.04        3.08      2.65 o 
  -2  16   7        7.83        8.17      2.11 o 
  -1  16   7        0.98        1.38      2.54 o 
   0  16   7        0.24       -0.13      1.52 o 
   1  16   7        0.04        4.85      3.56 o 
  -3  17   7       13.15       14.80      3.69 o 
  -2  17   7        2.95        4.80      1.75 o 
  -1  17   7        7.29        7.17      2.35 o 
   0  17   7        0.71       -0.84      1.39 o 
   1  17   7        3.11        1.48      1.93 o 
  -3  18   7        2.71        3.87      2.40 o 
  -2  18   7        5.26        7.80      6.63 o 
  -1  18   7        2.39        5.56      2.36 o 
   0  18   7        5.04        5.35      2.28 o 
   1  18   7        0.18       -2.40      2.40 o 
  -2  19   7        4.09        2.24      1.40 o 
  -1  19   7        4.29        3.11      2.67 o 
   0  19   7        0.52       -1.33      1.33 o 
  -4   0   8        0.26       -2.06      2.06 o 
  -2   0   8        1.38        2.66      2.42 o 
   0   0   8       12.68       10.58      3.54 o 
   2   0   8        0.00       -0.81      1.91 o 
  -4   1   8        0.09        4.51      2.17 o 
  -3   1   8        4.68        2.94      3.79 o 
  -2   1   8        1.47       -1.37      1.37 o 
  -1   1   8        9.93        7.69      2.90 o 
   0   1   8        5.72        9.04      2.71 o 
   1   1   8        0.00       -1.14      1.26 o 
   2   1   8        0.25        3.55      2.30 o 
  -4   2   8        0.24        2.29      1.34 o 
  -3   2   8        0.51        4.97      2.50 o 
  -2   2   8        1.26        1.67      1.49 o 
  -1   2   8        0.76        0.18      2.01 o 
   0   2   8        9.84       12.43      3.32 o 
   1   2   8        1.13        3.82      4.11 o 
   2   2   8        0.26       -0.78      1.84 o 
  -4   3   8        0.71        1.83      2.84 o 
  -3   3   8       20.24       17.72      3.82 o 
  -2   3   8        1.76        5.38      2.95 o 
  -1   3   8        0.04       -0.84      1.71 o 
   0   3   8        1.88        2.43      1.54 o 
   1   3   8        7.46        7.73      2.84 o 
   2   3   8        0.05       -1.48      1.48 o 
  -4   4   8       19.20       21.39      5.58 o 
  -3   4   8       24.22       18.28      3.15 o 
  -2   4   8       22.64        8.61      3.85 o 
  -1   4   8        2.57        0.63      1.58 o 
   0   4   8        0.11       -1.88      1.88 o 
   1   4   8        0.01        0.57      1.38 o 
   2   4   8        1.20        0.85      1.60 o 
  -4   5   8        4.23        8.71      3.07 o 
  -3   5   8       57.30       48.55      7.54 o 
  -2   5   8       32.94       32.12      6.33 o 
  -1   5   8        0.33        0.39      4.28 o 
   0   5   8        0.03       -0.61      1.26 o 
   1   5   8        0.01       -0.96      4.39 o 
   2   5   8        6.32        6.10      3.05 o 
  -4   6   8       14.65       15.66      3.40 o 
  -3   6   8       27.31       34.25      4.94 o 
  -2   6   8        4.56        2.23      2.10 o 
  -1   6   8        4.93        7.26      3.99 o 
   0   6   8        0.01       -0.12      1.55 o 
   1   6   8        0.42        2.25      1.71 o 
   2   6   8        0.78        5.25      2.79 o 
  -4   7   8        2.11        1.69      2.12 o 
  -3   7   8        1.37        3.90      3.28 o 
  -2   7   8       11.70       17.07      4.72 o 
  -1   7   8        0.22       -1.53      2.54 o 
   0   7   8        1.19       -0.44      1.29 o 
   1   7   8        3.03        3.68      1.87 o 
   2   7   8       10.88       14.46      3.47 o 
  -4   8   8        0.01        3.85      1.97 o 
  -3   8   8        4.42        2.47      1.75 o 
  -2   8   8        3.87        4.63      3.28 o 
  -1   8   8        0.61       -0.65      2.01 o 
   0   8   8        4.86        1.78      2.27 o 
   1   8   8        0.45        4.57      2.31 o 
   2   8   8        7.45        3.60      2.50 o 
  -4   9   8        0.74        0.50      1.32 o 
  -3   9   8        3.45        2.89      2.10 o 
  -2   9   8        0.16        4.40      1.97 o 
  -1   9   8        0.16        0.98      2.02 o 
   0   9   8        5.41        3.69      2.77 o 
   1   9   8       13.58       16.78      4.54 o 
  -4  10   8        0.17        1.53      1.73 o 
  -3  10   8        0.03        2.81      1.52 o 
  -2  10   8        0.01        2.16      1.51 o 
  -1  10   8        1.66        4.06      3.14 o 
   0  10   8        0.60        2.03      2.00 o 
   1  10   8        0.02        4.43      3.64 o 
  -3  11   8        0.17        1.80      1.34 o 
  -2  11   8        0.13        1.23      3.18 o 
  -1  11   8        2.83        1.91      2.60 o 
   0  11   8        1.88        3.80      2.81 o 
   1  11   8        2.25        2.87      3.00 o 
  -3  12   8        0.31       -1.93      1.93 o 
  -2  12   8        2.42        4.45      1.94 o 
  -1  12   8        6.01        1.16      1.46 o 
   0  12   8        0.08        5.49      3.18 o 
   1  12   8        7.81        5.62      2.97 o 
  -3  13   8        0.31        1.07      3.43 o 
  -2  13   8        5.44        6.54      2.05 o 
  -1  13   8        8.84        4.79      2.71 o 
   0  13   8       14.56       17.09      5.06 o 
  -2  14   8        0.07        0.55      1.15 o 
  -1  14   8        8.47        7.66      2.25 o 
   0  14   8        1.15        4.92      3.53 o 
  -1  15   8        4.93        4.35      5.24 o 
  -3   0   9        0.09       -0.85      1.85 o 
  -1   0   9        0.01        4.04      2.88 o 
  -3   1   9        1.19        3.01      2.82 o 
  -2   1   9        0.12        0.79      2.72 o 
  -1   1   9        1.54       -0.08      1.93 o 
   0   1   9        0.12        1.47      2.02 o 
  -3   2   9        0.28        0.29      1.49 o 
  -2   2   9        3.11        4.55      3.10 o 
  -1   2   9        1.31        0.67      1.65 o 
   0   2   9        5.04        1.61      1.50 o 
  -3   3   9        1.30        3.55      3.20 o 
  -2   3   9        0.85        4.12      3.18 o 
  -1   3   9        6.29        9.03      2.95 o 
   0   3   9        1.10        0.75      1.68 o 
  -2   4   9        3.31        4.13      2.64 o 
  -1   4   9        0.65        0.73      1.41 o 
   0   4   9        1.21        5.55      2.56 o 
  -2   5   9        4.58        8.65      3.40 o 
  -1   5   9        2.85        1.45      1.79 o 
  -2   6   9        0.87        0.80      1.86 o 
  -1   6   9        1.18        0.61      1.83 o 
  -1   7   9        0.44        6.76      3.93 o 
                                                 
